# Supplementary material for: A simple molecular technique for distinguishing species reveals frequent misidentification of Hawaiian corals in the genus Pocillopora
Source: PeerJ. 2018 Feb 8;6:e4355. doi: 10.7717/peerj.4355 (PMC5807929; doi:10.7717/peerj.4355)
Supplement: Data S1 [file peerj-06-4355-s001.fasta]

>R17_P._damicornis
????????TCACTCACTCACTCACTCACTCACTCACTCASYCAC???????????????????????????????????????????????????????????????????????????????????????????ACTAAAATTTACTTTCCGCCTCGTCCTCGG-------AAAAAAAGAGTACCCGAACAAAGAA???????????????????????????????????????????GATCGTTGAGCGCTTGTTATAAAATCGGTTTTGTCACAGGAGATCGGGATAAAAGCGTAAAATTTTTGAAG--ATTACTAGACTGAAGCGTCCAATCTCGTTGGCTATGGCTCGTACCAAGCAAACCGCCCGGAAATCAACAGGTGGAAAAGCTCCTCGTAAA??????????????????GCCCGCAAGAGTGCTCCCGCTACGGGTGGCGTGAAGAAACCTCACCGTTACAGACCAGGCACAGTTGCACTCCGTGAAATCCGTCGTTATCAGAAGTCTACGGAGTTACTTATCCGCACGTTGCCCTTTCAACGGCTTGTGCGGGAGATC?????????????????????????????????????????????????????????????????????????????????????????????????
>SD1_P._damicornis
???????????????????????????????????????????????????????????--?????????????????????????????????????????????????????????????????????????????????????????????????????CGG-------AAAAAAAGAGTACCCGAACAAAGAAATTCACCGCAGCCAATCACAAGCAAACTTTGGATAACCAATCGGATC?????????????????????????????????????GATCGGGATAAAAGCGTAAAATTTTTGAAG--ATTACTAGACTGAAGCGTCCAATCTCGTTGGCTATGGCTCGTACCAAGCAAACCGCCCGGAAATCAACAGGTGGAAAAGCTCCTCGTAAACAGCTAGCCACTAAGGCGGCCCGCAAGAGTGCTCCCGCTACGGGTGGCGTGAAGAAACCTCACCGTTACAGACCAGGCACAGTTGCACTCCGTGAAATCCGTCGTTATCAGAAGTCTACGGAGTTACTTATCCGCACGTTGCCCTTTCAACGGCTTGTGCGGGAGATCRCGMMGSWYTTCMRAWCTGATCTGCGATTCCAAAGTTCCGCTCTACTAGCGCTCCAAGAGGCTAGCGAAGCTTATTTGGTGGGTCTGTTCGAAGATA
>SD4_P._damicornis
?????????????????????????????????????????????AATTAGTTTATTACTTTTTCGAGAGTACTCACTGAAGGCGAGCGACTGAAAACCGAGGGCAGTTTCGAGAAAAATTGCAGGTCAGAGTTTACTAAAATTTACTTTCCGCC??????????-------?????????????????????????????????????????????????????????????????????????????????????????????????????????????GATCGGGATAAAAGCGTAAAATTTTTGAAG--ATTACTAGACTGAAGCGTCCAATCTCGTTGGCTATGGCTCGTACCAAGCAAACCGCCCGGAAATCAACAGGTGGAAAAGCTCCTCGTAAACAGCTAGCC?????????????????GAGTGCTCCCGCTACGGGTGGCGTGAAGAAACCTCACCGTTACAGACCAGGCACAGTTGCACTCCGTGAAATCCGTCGTTATCAGAAGTCTACGGAGTTACTTATCCGCACGTTGCCCTTTCAACGGCTTGTGCGGGAGATCGCGCAGGATTTCAAAACTGATCTGCGATTCCAAAGTTCCGCTCTACTAGCGCTCCAAGAGGCTAGCGAAGCTTATTT????????????????????
>6_KBay_Pleiades_P._acuta
NNNNNNNNNNNNNNNNNNNNNNNNNNNNNNNNNNNNNNNNNNNNNNNNNNNNNNNNNNNNNNNNNNNNNNTACTCACTGAAGGCGAGCGACTGAAAACCGAGGGCAGTTTCGAGAAAAATTGCAGGTCAGAGTTTACTAAAATTTACTTTCCGCCTCGTCCTCGG-------AAAAAAAGAGTACCCGAACAAAGAAATTCACCGCAGCCAATCACAAGCAAACTTTGGATAACCAATCGGATCGTNNAGCGCTTGTTATAAAATCGGTTTTGTCACTGGAGATCGGGATAAAAGCGTAAAATTTTTGAAG--ATTACTAGACTGAAGCGTCCAATCTCGTTGGCTATGGCTCGTACCAAGCAAACCGCCCGGAAATCAACAGGTGGAAAAGCTCCTCGTAAACAGCTAGCCACTAAGGCGGCCCGCAAGAGTGCTCCCGCTACGGGTGGCGTGAAGAAACCTCACCGTTACAGACCAGGCACAGTTGCACTCCGTGAAATCCGTCGTTATCAGAAGTCTACGGAGTTACTTATCCGCACGTTGCCCTTTCAACGGCTTGTGCGGGAGNNCGCGCAGGATTTCAAAACNGATCTGCGATTCCAAAG-TCCGNNNNNNNNNNNNNNNNNNNNNNNNNNNNNNNNNNNNNNNNNNNNNNNNNNNNNNNNN
>7_KBay_Pleiades_P._acuta
NNNNNNNNNNNNNNNNNNNNNNNNNNNNNNNNNNNNNNNNNNNNNNNNNNNNNNNNNNNNNNNNNNNNNGTACTCACTGAAGGCGAGCGACTGAAAMCCGAGGGCAGTTTCGAGAAAAATTGCAGGTCAGAGWTTACTAAAATTTACTTTCCGCCTCGTCCTCGG-------AAAAAAAGAGTACCCGAACAAAGAAATTCACCGCAGCCAATCACAAGCAAACTTTGGATAACCAATCSGATCGTTGAGCGCTTGTTATAAAATCGGTTTTGTCACTGGAGATCGGGATAAAAGCGTAAACTTTCTGAAG--ATTACTAGACTGAAGCGTCCAATCTCGTTGGCTATGGCTCGTACCAAGCAAACCGCCCGGAAATCAACAGGTGGAAAAGCTCCTCGTAAACAGCTAGCCACTAAGGCGGCCCGCAAGAGTGCTCCCGCTACGGGTGGCGTGAAGAAACCTCACCGTTACAGACCAGGCACAGTTGCACTCCGTGAAATCCGTCGTTATCAGAAGTCTACGGAGTTACTTATCCGCACGTTGCCCTTTCAACGGCTTGTGCGGGAGATCGCGCAGGATTTCAAAACCGATCTGCGATTCCAAAG-TCCGCNNNNNNNNNNNNNNNNNNNNNNNNNNNNNNNNNNNNNNNNNNNNNNNNNNNNNNNN
>Pacu01_P._acuta
???????????????????????????????????????????????????????????--????????????????????????????????????????????????????????????????????????????????????????????????????????-------??????????????????????????????????????????????????????????????????????????????????????ATAAAATCGGTTTTGTCACTGGAGATCGGGATAAAAGCGTAAAATTTCTGAAG--ATTACTAGACTGAAGCGTCCAATCTCGTTGGCTATGGCTCGTACCAAGCAAACCGCCCGGAAATCAACAGGTGGAAAAGCTCCTCGTAAACAGCTAGCCACTAAGGCGGCCCGCAAGAGTGCTCCCGCTACGGGTGGCGTGAAGAAACCTCACCGTTACAGACCAGGCACAGTTGCACTCCGTGAAATCCGTCGTTATCAGAAGTCTACGGAGTTACTTATCCGCACGTTGCCCTTTCAACGGCTTGTGCGGGAGATCGCGCAGGWCTTCCGATCTGATCTGCGATTCCAAAGTTCCGCTGTACTAGCGCTCCAAGAGGCTAGCGAAGCTTATTTGGTGGGTCTGTTCGAAGATA
>Pacu02_P._acuta
ACTCACTCTCACTCACTCACTCACTCACTCACTCACTCACTCACTCACTCGTTTATTACTTTTTCGAGAGTACTCACTGAAGGCGAGCGACTGAAAACCGAGGGCAGTTTCGAGAAAAATTGCAGGTCAGAGTTTACTAAAATTTACTTTCCGCCTMGTCCTCGG-------AAAAAAAGAGTACCCGAACAAAGAAATTCACCGCAGCCAATCACAAGCAAACTTTGGATAACCAATCGGATC????????????????????????????????CTGGAGATCGSGAKAAAAGCGTAAAATTTCTGAAG--ATTACTAGACTGAAGCGTCCAATCTYGTTGGCTATGGCTCGTACCAAGCAAACCGCCCGGAAATCAACA???GGAAAAGCTCCTCGTAAACAGYTAGCCACTAAGGCGGCCCGCAAGAGTGCTCCCGCTACGGGTGGCGTGAAGAAACCTCACCGTTACAGACCAGGCACAGTTGCACTCCGTGAAATCCGTCGTTATCAGAAGTCTACGGAGTTACTTATCCGCAMGTTGCCCTTTCAACGGCTTGTGCGGGAGATC??????????????????GATCTGCGATTCCAAAGTTCCGCTGTACTAGCGCTCCAAGAGGCTAGCGAAGCTTATYTGGTGGGTCTGTTCGAAGATA
>2_KBay_Pleiades_P._acuta
NNNNNNNNNNNNNNNNNNNNNNNNNNTCTCACTCACTCACTCACTAATTAGTTTATTACTTTTTCGAGAGTACTCACTGAAGGCGAGCGACTGAAAACCGAGGGCAGTTTCGAGAAAAATTGCAGGTCAGAGTTTACTAAAATTTACTTTCCGCCTAGTCCTCGG-------AAAAAAAGAGTACCCGAACAAAGAAATTCACCGCAGCCAATCACAAGCAAACTTTGGATAACCAATCGGATCGTTGAGCGCTTGTTATAAAATCGGTTTTGTCACTGGAGATCGCGAGAAAAGCGTAAAATTTCTGAAG--ATTACTAGACTGAAGCGTCCAATCTTGTTGGCTATGGCTCGTACCAAGCAAACCGCCCGGAAATCAACAGGTGGAAAAGCTCCTCGTAAACAGTTAGCCACTAAGGCGGCCCGCAAGAGTGCTCCCGCTACGGGTGGCGTGAAGAAACCTCACCGTTACAGACCAGGCACAGTTGCACTCCGTGAAATCCGTCGTTATCAGAAGTCTACGGAGTTACTTATCCGCAAGTTGCCCTTTCAACGGCTTGTGCGGGAGATCGCGCAGGATTTCAAAACCGATCTGCGATTCCAAAGTTCCGCTGTACTAGCGCTCCAAGAGGCTAGCGAAGCTA-TTTGGTGGGTCTGTTCNNNNNNN
>5_KBay_P._acuta
NNNNNNNNNNNNNNNNNNNNNNNNNNNNNNACTCACTCACTCACTAATTAGTTTATTACTTTTTCGAGAGTACTCACTGAAGGCGAGCGACTGAAAACCGAGGGCAGTTTCGAGAAAAATTGCAGGTCAGAGTTTACTAAAATTTACTTTCCGCCTAGTCCTCGG-------AAAAAAAGAGTACCCGAACAAAGAAATTCACCGCAGCCAATCACAAGCAAACTTTGGATAACCAATCGGATCGTTGAGCGCTTGTTATAAAATCGGTTTTGTCACTGGAGATCGCGAGAAAAGCGTAAAATTTCTGAAG--ATTACTAGACTGAAGCGTCCAATCTTGTTGGCTATGGCTCGTACCAAGCAAACCGCCCGGAAATCAACAGGTGGAAAAGCTCCTCGTAAACAGTTAGCCACTAAGGCGGCCCGCAAGAGTGCTCCCGCTACGGGTGGCGTGAAGAAACCTCACCGTTACAGACCAGGCACAGTTGCACTCCGTGAAATCCGTCGTTATCAGAAGTCTACGGAGTTACTTATCCGCAAGTTGCCCTTTCAACGGCTTGTGCGGGAGATCGCGCAGGATTTCAAAACCGATCTGCGATTCCAAAK-TCCGCTGTACTAGCGCTCCAAGAGGCTAGCGAAGCNNNNNNNNNNNNNNNNNNNNNNNNNN
>8_KBay_Pleiades_P._acuta
NNNNNNNNNNNNNNNNNNNNNNNNNNNNNNNNTCACTCACTCACTAATTAGTTTATTACTTTTTCGAGAGTACTCACTGAAGGCGAGCGACTGAAAACCGAGGGCAGTTTCGAGAAAAATTGCAGGTCAGAGTTTACTAAAATTTACTTTCCGCCTAGTCCTCGG-------AAAAAAAGAGTACCCGAACAAAGAAATTCACCGCAGCCAATCACAAGCAAACTTTGGATAACCAATCGGATCGTTGAGCGCTTGTTATAAAATCGGTTTTGTCACTGGAGATCGCGAGAAAAGCGTAAAATTTCTGAAG--ATTACTAGACTGAAGCGTCCAATCTTGTTGGCTATGGCTCGTACCAAGCAAACCGCCCGGAAATCAACAGGTGGAAAAGCTCCTCGTAAACAGTTAGCCACTAAGGCGGCCCGCAAGAGTGCTCCCGCTACGGGTGGCGTGAAGAAACCTCACCGTTACAGACCAGGCACAGTTGCACTCCGTGAAATCCGTCGTTATCAGAAGTCTACGGAGTTACTTATCCGCAAGTTGCCCTTTCAACGGCTTGTGCGGGAGATCGCGCAGGATTTCAAAACCGATCTGCGATTCCAAAGTTCCGCTNNNNNNNNNNNNNNNNNNNNNNNNNNNNNNNNNNNNNNNNNNNNNNNNNNNNNNN
>11_KBay_Pleiades_P._acuta
NNNNNNNNNNNNNNNNNNNNNNNNNNNNNNNNTCACTCACTCACTAATTAGTTTATTACTTTTTCGAGAGTACTCACTGAAGGCGAGCGACTGAAAACCGAGGGCAGTTTCGAGAAAAATTGCAGGTCAGAGTTTACTAAAATTTACTTTCCGCCTAGTCCTCGG-------AAAAAAAGAGTACCCGAACAAAGAAATTCACCGCAGCCAATCACAAGCAAACTTTGGATAACCAATCGGATCGTTGAGCGCTTGTTATAAAATCGGTTTTGTCACTGGAGATCGCGAGAAAAGCGTAAAATTTCTGAAG--ATTACTAGACTGAAGCGTCCAATCTTGTTGGCTATGGCTCGTACCAAGCAAACCGCCCGGAAATCAACAGGTGGAAAAGCTCCTCGTAAACAGTTAGCCACTAAGGCGGCCCGCAAGAGTGCTCCCGCTACGGGTGGCGTGAAGAAACCTCACCGTTACAGACCAGGCACAGTTGCACTCCGTGAAATCCGTCGTTATCAGAAGTCTACGGAGTTACTTATCCGCAAGTTGCCCTTTCAACGGCTTGTGCGGGAGATCGCGCAGGATTTCAAAACCGATCTGCGATTCCAAAGTTCCGCTGTACTAGCGCTCCAAGAGGCTAGCGAAGCTNATTTGGTGGGTCNNNNNNNNNNNN
>14_KBay_Pleiades_P._acuta
NNNNNNNNNNNNNNNNNNNNNNNNNNNNNNNNTCACTCACTCACTAATTAGTTTATTACTTTTTCGAGAGTACTCACTGAAGGCGAGCGACTGAAAACCGAGGGCAGTTTCGAGAAAAATTGCAGGTCAGAGTTTACTAAAATTTACTTTCCGCCTAGTCCTCGG-------AAAAAAAGAGTACCCGAACAAAGAAATTCACCGCAGCCAATCACAAGCAAACTTTGGATAACCAATCGGATCGTTGAGCGCTTGTTATAAAATCGGTTTTGTCACTGGAGATCGCGAGAAAAGCGTAAAATTTCTGAAG--ATTACTAGACTGAAGCGTCCAATCTTGTTGGCTATGGCTCGTACCAAGCAAACCGCCCGGAAATCAACAGGTGGAAAAGCTCCTCGTAAACAGTTAGCCACTAAGGCGGCCCGCAAGAGTGCTCCCGCTACGGGTGGCGTGAAGAAACCTCACCGTTACAGACCAGGCACAGTTGCACTCCGTGAAATCCGTCGTTATCAGAAGTCTACGGAGTTACTTATCCGCAAGTTGCCCTTTCAACGGCTTGTGCGGGAGATCGCGCAGGATTTCAAAACCGATCTGCGATTCCAAAGTTCCGCTGTACTAGCGCTCCAAGAGGCTAGCGAAGCTNATTTGGTGGGTCTNNNNNNNNNNN
>17_KBay_Pleiades_P._acuta
NNNNNNNNNNNNNNNNNNNNNNNNNNNNTCACTCACTCACTCACTANTTAGTTTATTACTTTTTCGAGAGTACTCACTGAAGGCGAGCGACTGAAAACCGAGGGCAGTTTCGAGAAAAATTGCAGGTCAGAGTTTACTAAAATTTACTTTCCGCCTAGTCCTCGG-------AAAAAAAGAGTACCCGAACAAAGAAATTCACCGCAGCCAATCACAAGCAAACTTTGGATAACCAATCGGATCGTTGAGCGCTTGTTATAAAATCGGTTTTGTCACTGGAGATCGCGAGAAAAGCGTAAAATTTCTGAAG--ATTACTAGACTGAAGCGTCCAATCTTGTTGGCTATGGCTCGTACCAAGCAAACCGCCCGGAAATCAACAGGTGGAAAAGCTCCTCGTAAACAGTTAGCCACTAAGGCGGCCCGCAAGAGTGCTCCCGCTACGGGTGGCGTGAAGAAACCTCACCGTTACAGACCAGGCACAGTTGCACTCCGTGAAATCCGTCGTTATCAGAAGTCTACGGAGTTACTTATCCGCAAGTTGCCCTTTCAACGGCTTGTGCGGGAGATCGCGCAGGATTTCAAAACCGATCTGCGATTCCAAAGTTCCGCTGTACTAGCGCTCCNAGAGGCTAGCGAAGCNNNNNNNNNNNNNNNNNNNNNNNNNN
>SD2_P._acuta
???????????????????????????????????????????????????????????-????????????????????????????????????????????????????????????????????????????????????????????????????????-------???????????????????????????????????????????????????????????????????????????????????????????-??????????????????GATCGGGATAAAAGCGTAAACTTTCTGAAG--ATTACTAGACTGAAGCGTCCAATCTCGTTGGCTATGGCTCGTACCAAGCAAACCGCCCGGAAATCAACAGG?????????????????????????????????????????????????????????TACGGGTGGCGTGAAGAAACCTCACCGTTACAGACCAGGCACAGTTGCACTCCGTGAAATCCGTCGTTATCAGAAGTCTACGGAGTTACTTATCCGCACGTTGCCCTTTCAACGGCTTGTGCGGGAGATCGCGCAGGA??????????GATCTGCGATTCCAAAGTTCAGCTGTACTAGCGCTCCAAGAGGCTAG???????????????????????TCGAAGATA
>S2_P._verrucosa
ATTCAGTCTCACTCACTCACTCACTCACTCACTCACTCACTCACTAATTAGTTTATTACTTTTTCGAGAGTACTCACTGAAGGCGAGCGACTGAAAACCGAGGGCAGTTTCGAGAAAAATTGCAGGTCAGAGTTTACTAAAATTTACTTTCCGCCTCGTCCTCGG-------AAAAAAAGAGTACCCGAACAAAGAAATTCACCGCAGCCAATCACAAGCAAACTTTGGATAACCAATCGGATCGTTGAGCGCTTGTTATAAAATCGGTTTTGTCACTGGAGATCGCGAGAAAAGCGTTAAATTTCTGAAG--ATTACTAGACTGAAGCGTCCAATCTTGTTGGCTATGGCTCGTACCAAGCAAACCGCCCGGAAATCAACAGGTGGAAAAGCTCCTCGTAAACAGTTAGCCACTAAGGCGGCCCGCAAGAGTGCTCCCGCTACGGGTGGCGTGAAGAAACCTCACCGTTACAGACCAGGCACAGTTGCACTCCGTGAAATCCGTCGTTATCAGAAGTCTACGGAGTTACTTATCCGCAAGTTGCCCTTTCAACGACTTGTGCGGGAGATCGCGCAGGATTTCAAAACCGATCTGCGATTCCAAAGTTCCGCTGTACTAGCGCTCCAAGAGGCTAGCGAAGCTTATTTGGTGGGTCTGTTCGAAGATA
>SD3_P._verrucosa
ATTCAGTCTCACTCACTCACTCACTCACTCACTCACTCACTCACTAATTAGTTTATTACTTTTTCGAGAGTACTCACTGAAGGCGAGCGACTGAAAACCGAGGGCAGTTTCGAGAAAAATTGCAGGTCAGAGTTTACTAAAATTTACTTTCCGCCTCGTCCTCGG-------AAAAAAAGAGTACCCGAACAAAGAAATTCACCGCAGCCAATCACAAGCAAACTTTGGATAACCAATCGGATCGTTGAGCGCTTGTTATAAAATCGGTTTTGTCACTGGAGATCGCGAGAAAAGCGTTAAATTTCTGAAG--ATTACTAGACTGAAGCGTCCAATCTTGTTGGCTATGGCTCGTACCAAGCAAACCGCCCGGAAATCAACAGGTGGAAAAGCTCCTCGTAAACAGTTAGCCACTAAGGCGGCCCGCAAGAGTGCTCCCGCTACGGGTGGCGTGAAGAAACCTCACCGTTACAGACCAGGCACAGTTGCACTCCGTGAAATCCGTCGTTATCAGAAGTCTACGGAGTTACTTATCCGCAAGTTGCCCTTTCAACGACTTGTGCGGGAGATCGCGCAGGATTTCAAAACCGATCTGCGATTCCAAAGTTCCGCTGTACTAGCGCTCCAAGAGGCTAGCGAAGCTTATTTGGTGGGTCTGTTCGAAGATA
>PA18JP18_P._verrucosa
NNNNNNNNNNNNNNNNNNNNNNNNNNNNNNNNNNNNNNNNNNNNNNNNNNNNNNNNNN?--????????????????????????????????????????????????????????????????????????????????????????????????????????-------?????????????????????????????????????????????????????????????????????????????????????????????????????????????GATCGCGAGAAAAGCGTTAAATTTCTGAAG--ATTACTAGACTGAAGCGTCCAATCTTGTTGGCTATGGCTCGTACCAAGCAAACCGCCCGGAAATCAACAGG?????????????????????????????????????????????????GCTCCCGCTACGGGTGGCGTGAAGAAACCTCACCGTTACAGACCAGGCACAGTTGCACTCCGTGAAATCCGTCGTTATCAGAAGTCTACGGAGTTACTTATCCGCAAGTTGCCCTTTCAACGACTTGTGCGGGAGATC???????????????????ATCTGCGATTCCAAAGTTCCGCTGTACTAGCGCTCCAAGAGGCTAGCGAANNNNNNNNNNNNNNNNNNNNNNNNNNNN
>MA78_P._meandrina
NNNNNNNNNNNNNNNNNNNNNNNNNNNNNNNNNNNNNNNNNNNNNNNNNNNNNNNNNNCTTTTTCCAGAGTACTCACTGAAGGCGAGCGACTGAAAACCGAGGGCAGTTTCGAGAAAAATTGCAGGTCAGAGTTNNCTAAAATTTACTTTCCGCCTCGTCCTCGG-------AAAAAAAGAGTACCCGAACAAAGAAATTCACCGCAGCCAATCACAAGCAAACTTTGGATAACCAATCGGATCGTTGAGCGCTTGTTATAAAATAGGTTTTGTCACTGGAGATCGCGAGAAAAGCGTAAAATTTCTGAAG--ATTACTAGACTGAAGCGTCCAATCTTGTTGGCTATGGCTCGTACCAAGCAAACCGCCCGGAAATCAACAGGTGGAAAAGCTCCTCGTAAACAGTTAGCCACTAAGGCGGCCCGCAAGAGTGCTCCCGCTACGGGTGGCGTGAAGAAACCTCACCGTTACAGACCAGGCACAGTTGCACTCCGTGAAATCCGTCGTTATCAGAAGTCTACGGAGTTACTTATCCGCAAGTTGCCCTTTCAACGGCTTGTGCGGGAGATCGCGCAGGATTTCAAAACCGATCTGCGNTTCCAAAG-TCCGCNGNACTAGCNNNNNNNNNNNNNNNNNNNNNNNNNNNNNNNNNNNNNNNNNNNNNNN
>P53_P._meandrina
ATTCAGTCTCACAGTCTCACTCACTCACTCACTCACTCACTCACTAATTAGGTTATTACTTTTTCCAGAGTACTCACTGAAGGCGAGCGACTGAAAACCGAGGGCAGTTTCGAGAAAAATTGCAGGTCAGAGTTTACTAAAATTTACTTTCCGCCTCGTCCTCGG-------AAAAAAAGAGTACCCGAACAAAGAAATTCACCGCAGCCAATCACAAGCAAACTTTGGATAACCAATCGGATCGTTGAGCGCTTGTTATAAAATAGGTTTTGTCACTGGAGATCGCGAGAAAAGCGTAAAATTTCTGAAG--ATTACTAGACTGAAGCGTCCAATCTTGTTGGCTATGGCTCGTACCAAGCAAACCGCCCGGAAATCAACAGGTGGAAAAGCTCCTCGTAAACAGTTAGCCACTAAGGCGGCCCGCAAGAGTGCTCCCGCTACGGGTGGCGTGAAGAAACCTCACCGTTACAGACCAGGCACAGTTGCACTCCGTGAAATCCGTCGTTATCAGAAGTCTACGGAGTTACTTATCCGCAAGTTGCCCTTTCAACGGCTTGTGCGGGAGATCGCGCAGGATTTCAAAACCGATCTGCGATTCCAAAGTTCCGCTGTACTAGCGCTCCAAGAGGCTAGCGAAGCTTACTTGGTGGGTCTGTTCGAAGATA
>R16_P._eydouxi
???????????????????????????????????????????????????????????--????????????????????????????????????????????????????????????????????????????????????????????????????????-------??????????????????????????????????????????????????????????TAACCARWYSGATCGTTGAGCGCTTGTTATAAAATCGGTTTTGTCACTGGAGATCTCGAGAAAAGCGTAACATTTCTGAAG--ATTACTAGACTGAAGCGTCCAATCTTGTTGGCTATGGCTCGTACCAAGCAAACCGCCCGGAAATCAACAGGTGGAAAAGCTCCTCGTAAACAGTTAGCCA??????????CCGCAAGAGTGCTCCCGCTACGGGTGGCGTGAAGAAACCTCACCGTTACAGACCAGGCACAGTTGCACTCCGTGAAATCCGTCGTTATCAGAAGTCTACGGAGTTACTTATCCGCAAGTTGCCCTTTCAACGGCTTGTGCGGGAGATC?????????????????????????????????????????????????????????????????????????????????????????????????
>J001_P._eydouxi
ATTCAGTCTGACTCACTCACTC?CAGTCTSACTCACTCACTCACTAATTAGGTTATTACTTTTTCGAGAGTACTCACTGAAGGCGAGCGACTGAAAACCGAGGGCAGTTTCGAGAAAAATTGCAGGTCAGAGTTTACTAAAATTTACTTTCCGCCTCGTCCTCGG-------AAAAAAAGAGTACCCGAACAAAGAAATTCACCGCAGCCAATCACAAGCAAACTTTGGATAACCAATCGGATCGTTGAGCGCTTGTTATAAAATCGGTTTTGTCACTGGAGATCTCGAGAAAAGCGTAACATTTCTGAAG--ATTACTAGACTGAAGCGTCCAATCTTGTTGGCTATGGCTCGTACCAAGCAAACCGCCCGGAAATCAACAGGTGGAAAAGCTCCTCGTAAACAGTTAGCCACTAAGGCGGCCCGCAAGAGTGCTCCCGCTACGGGTGGCGTGAAGAAACCTCACCGTTACAGACCAGGCACAGTTGCACTCCGTGAAATCCGTCGTTATCAGAAGTCTACGGAGTTACTTATCCGCAAGTTGCCCTTTCAACGGCTTGTGCGGGAGATCGCGCAGGATTTCAAAACCGCTCTGCGATTCCAAAGTTCCGCTGTACTAGCGCTCCAAGAGGCTAGCGAAGCTTACTTGGTGGGGCTGTTCGAAGATA
>MN270_P._eydouxi
NNNNNNNNNNNNNNNNNNNNNNNNNNNNCNN--CACTCACTCACTAATTAGGTTATTACTTTTTCGAGAGTACTCACTGAAGGCGAGCGACTGAAAACCGAGGGCAGTTTCGAGAAAAATTGCAGGTCAGAGTTTACTAAAATTTACTTTCCGCNTCGTCCTCGG-------AAAAAAAGAGTACCCGAACAAAGAAATTCACCGCAGCCAATCACAAGCAAACTTTGGATAACCAATCGGATCGTTGAGCGCTTGTTATAAAATCGGTTTTGTCACTGGAGATCTCGAGAAAAGCGTAACATTTCTGAAG--ATTACTAGACTGAAGCGTCCAATCTTGTTGGCTATGGCTCGTACCAAGCAAACCGCCCGGAAATCAACAGGTGGAAAAGCTCCTCGTAAACAGTTAGCCACTAAGGCGGCCCGCAAGAGTGCTCCCGCTACGGGTGGCGTGAAGAAACCTCACCGTTACAGACCAGGCACAGTTGCACTCCGTGAAATCCGTCGTTATCAGAAGTCTACGGAGTTACTTATCCGCAAGTTGCCCTTTCAACGGCTTGTGCGGGAGATCGCGCAGGATTTCAAAACCGATCTGCGANTCCAAAG-TCCGCNNNACTAGCNNNNNNNNNNNNNNNNNNNNNNNNNNNNNNNNNNNNNNNNNNNNNNN
>S3_P._ligulata
ATTCAGTCTCACTCACTCACTCACTCACTCACTCACTCACTCACTMATTAGTTTATTACTTTTTCGAGAGTACTCACTGAAAGCGAGCGACTGAAAACCGAGGGCWGTTTTGAGAAAAGTTGCAGGTCAGAGTTTACTAAAATTTACTTTCCGCCTCATCCTCGG-------AAAAAAAAAAARMSSGAACAAAGAAACTCACCGCAGCCAATCACAAGCAAACTTTGGATAACCAATCGGATCGTTGAGCGCTTGTCATAAAATCGGTTTTGTCACAGGAGATCGCGAGAAAAGCGTAAAATTTCTGAAG--ATTACGAGACTGAAGCGTCCAATCTTGTTAGCTATGGCTCGTACCAAGCAAACCGCCCGGAAATCAACAGGTGGAAAAGCTCCTCGTAAACAGTTAGCCACTAAGGCGGCCCGCAAGAGTGCTCCCGCTACGGGTGGCGTGAAGAAACCTCACCGTTACAGACCAGGCACAGTTGCACTCCGTGAAATCCGTCGTTATCAGAAGTCTACGGAGTTACTTATCCGCAAGTTGCCCTTTCAACGGCTTGTGCGGGAGATCGCGCAGGATTTCAAAACCGATCTGCGATTCCAAAGTTCCGCTGTACTAGCGCTCCAAGAGGCTAGCGAAGCTTACTTGGTGGGTCTGTTCGAAGATA
>MA100_mtORF_2
NNNNNNNNNNNNNNNNNNNNNNNNNNNNNNNNNNNNNNNNNNNNNNNNNNNNNNNNNNNNNNNNNNNNNNNNNNNNNNNNNNNNNNNNNNNNNNNNNNNNNNNNNNNNNNNNNNNNNNNNNNNNNNNNNNNNNNNNNNNNNNNNNNNNNNNNNNNNNNNNNTNGG--AAAAAAAAAAAAGAGTACCCGAACAAAGAAATTCACCGCAGCCAATCACAAGCAAACTTTGGATAACCAATCGGATCGTTGAGCGCTTGTTATAAAATCGGTTTTGTCACAGGAGATCGCGAGAAAAGCGTAAAATTTCGGAAGAAATTACGAGACTGAAGCNTCCAATCTTGTTAGCTATGGCTCGTACCAAGCAAACCGCCCGGAAATCAACAGGTGGAAAAGCTCCTCGTAAACAGTTAGCCACTAAGGCGGCCCGCAAGAGTGCTCCCGCTACGGGTGGCGNGAAGAAACCTCACCGTTACAGACCAGGCACAGTTGCACTCCGTGAAATCCGTCGTTATCAGAAGTCTACGGAGTTACTTATCCGCAAGTTGCCCTTTCAACGGCTTGTGCGGGAGATCGCGCAGGATTTCAAAACCGATCTGCGATTCCAAAG-TCCGCNGNANNNNNNNNNNNNNNNNNNNNNNNNNNNNNNNNNNNNNNNNNNNNNNNNNNNN
>J295_mtORF_2
NNNNNNNNNNNNNNNNNNNNNNNNNNNNNNNNNNNNNNNNNNNNNNNNNNNNNNNNNNNNNNNNNNNNNNNNNNNNNNNNNNNNNNNNNNNNNNNNNNNNNNNNNNNNNNNNNNNNNNNNNNNNNNNNNNNNNNNNNNNNNNNNNNNNNNNNNNNNNNNNN????-------?????????????????????????????????????????????????????????????????????????????????????????????????????????????KATCGCGAGAAAAGCGTAAAATTTCKGAAGAAATTACGAGACTGAAGCSTCCAATCTTGTTAGCTATGGCTCGTACCAAGCAAACCGCCCGGAAATCAACAG????????????????????????????????????????????AAGAGTGCTCTCGCTACGGG-GGCGTGAAGAAACCTCACCGTTACAGACCAGGCACAGTTGCACTCCGTGAAATCCGTCGTTATCAGAAGTCTACGGAGTTACTTATCCGCAAGTTGCCCTTTCAACGGCTTGTGCGGGAGATC?????????????????????????????????????????????NNNNNNNNNNNNNNNNNNNNNNNNNNNNNNNNNNNNNNNNNNNNNNNNNNNN
>MN264_mtORF_2
NNNNNNNNNNNNNNNNNNNNNNNNNNNNNNNNNNNNNNNNNNNNNNNNNNNNNNNNNNNNNNNNNNNNNNNNNNNNNNNNNNNNNNNNNNNNNNNNNNNNNNNNNNNNNNNNNNNNNNNNNNNNNNNNNNNNNNNNNNNNNNNNNNNNNNNNNNNNNNNNNTNGGAAAAAAAAAAAAAAGAGTACCCGAACAAAGAAATTCACCGCAGCCAATCACAAGCAAACTTTGGATAACCAATCGGATCGTTGAGCGCTTGTTATAAAATCGGTTTTGTCACAGGAGATCGCGAGAAAAGCGTAAAATTTCTGAAGAAATTACGAGACTGAAGCCTCCAATCTTGTTAGCTATGGCTCGTACCAAGCAAACCGCCCGGAAATCAACAGGTGGAAAAGCTCCTCGTAAACAGTTAGCCACTAAGGCGGCCCGCAAGAGTGCTCCCGCTACGGGTGGCGNNAAGAAACCTCACCGTTACAGACCAGGCACAGTTGCACTCCGTGAAATCCGTCGTTATCAGAAGTCTACGGAGTTACTTATCCGCAAGTTGCCCTTTCAACGGCTTGTGCGGGAGATCGCGCAGGATTTCAAAACCGATCTGCGNTTCCAAAG-TCCGCNGNANNNNNNNNNNNNNNNNNNNNNNNNNNNNNNNNNNNNNNNNNNNNNNNNNNNN
>MA80_mtORF_11
NNNNNNNNNNNNNNNNNNNNNNNNNNNNNNNNNNNNNNNNNNNNNNNNNNNNNNNNNNNNNNNNNNNNNNNNNNNNNNNNNNNNNNNNNNNNNNNNNNNNNNNNNNNNNNNNNNNNNNNNNNNNNNNNNNNNNNNNNNNNNNNNNNNNNNNNNNNNNNNNNTGGGAAAAAAAAAAAAAAGAGTACCCGAACAAAGAAATTCACCGCAGCCAATCACAAGCAAACTTTGGATAACCAATCGGATCGTTGAGCGCTTGTTATAAAATCGGTTTTGTCACAGGAGATCGCGAGAAAAGCGTAAAATTTCTGAAGAAATTACGAGACTGAAGCCTCCAATCTTGTTAGCTATGGCTCGTACCAAGCAAACCGCCCGGAAATCAACAGGTGGAAAAGCTCCTCGTAAACAGTTAGCCACTAAGGCGGCCCGCAAGAGTGCTCCCGCTACGGGTGGCGNNAAGAAACCTCACCGTTACAGACCAGGCACAGTTGCACTCCGTGAAATCCGTCGTTATCAGAAGTCTACGGAGTTACTTATCCGCAAGTTGCCCTTTCAACGGCTTGTGCGGGAGATCGCGCAGGATTTCAAAACCGATCTGCGATTCCAAAG-TCCGCNGNNNNNNNNNNNNNNNNNNNNNNNNNNNNNNNNNNNNNNNNNNNNNNNNNNNNNN
