# Supplementary material for: A simple molecular technique for distinguishing species reveals frequent misidentification of Hawaiian corals in the genus Pocillopora
Source: PeerJ. 2018 Feb 8;6:e4355. doi: 10.7717/peerj.4355 (PMC5807929; doi:10.7717/peerj.4355)
Supplement: Data S2 — mtORF haplotype number after Pinzón et al. (2013) indicated by either PZ# or Z#. [file peerj-06-4355-s002.fasta]

>PZ6b_JX994082.1 Pocillopora sp. Type 6 haplotype b ND5 gene, partial sequence; and ATP synthase subunit 6 (ATP6) gene, partial cds; mitochondrial
NNNNNNNNNNNNNNNNNNNNNNNNNNNNNNNNNNNNNNNNNNNNNNNNNNNNNTTTTGGCAGGATTTGGTCTGGTTTTTAAATTTGCAATGTTTATAATGGTGTTTATTACGCTATTAGAGGTGGCAGTTGCAATAATACAGGCCTATGTGTTTTGTCTGTTGGTACAAATTTATTTAACTGATACAATTTTTTTACATTAAAAATGACAACC-GTAGAAATTTTATTATGCACATTTTTAGGTATATCGTTAACGGTGAATTATGGATTTGGTATTGGGTGATATGGTAGTTCTTCTCAAGCCTGGTTAAGGCACCAAATGGGCATAGACGGTGCAGATGTCGTCCATCCTTGAGCTTATTTTAATTATGTGCGCGAGCATTATATTGCTCGTAGTGTTGGGGTACAAGTGAATCTAGATTCAACTGAAGGACCAAATGATGTTGGGGTACAAGTGAATCCAGAGTCTGAACAGTCTGTGGATGTTGTTTTTATAGAATTGGAAGGGCGAAGGGTCCCCGTAAGGGGGGTGAATCTACATGTTGAGCGGCGTGGTTATTTGGATAATCGGTCTAATCAAGAAGGTGTTGAGAATAGTTTAGGAGATCAATTTGAAGATGTGGCTTTTTTAGGGGGGAGTACAAGTACAATTACACCAGAAAGTGTAAATAGGGGCGCTCCAAGTGGTAATATAAGAAATGTATTAAGTGATTCATTAATAGAGAGGAGAGGCCAAGACCAAACTTTAAGTGAAATAAAGGTAGAAACACCTCCAGGTGCTTCAAGGGGTGGCCGATGAGCCAGTATAAATCAAGGTGAGGCTTTAAGAGAAAACAAGGTAGAAATTGGGGTTTTAAGAGAAAACAAAGTAGAAATTGATGAGNNNNNNNNNNNNNNNNNNNNNNNNNNNNNNNNNNNNNNNNNNNNNNNNNNNNNNNNNNNNNNNNNNNNNNNNNNNNNNNNNNNNNNNNNNNNNNN
>PZ6a_JX994081.1 Pocillopora sp. Type 6 haplotype a ND5 gene, partial sequence; and ATP synthase subunit 6 (ATP6) gene, partial cds; mitochondrial
NNNNNNNNNNNNNNNNNNNNNNNNNNNNNNNNNNNNNNNNNNNNNNNNNNNNNTTTTGGCAGGATTTGGTCTGGTTTTTAAATTTGCAATGTTTATAATGGTGTTTATTACGCTATTAGAGGTGGCAGTTGCAATAATACAGGCCTATGTGTTTTGTCTGTTGGTACAAATTTATTTAACTGATACAATTTTTTTACATTAAAAATGACAACC-GTAGAAATTTTATTATGCACATTTTTAGGTATATCGTTAACGGTGAATTATGGATTTGGTATTGGGTGATATGGTAGTTCTTCTCAAGCCTGGTTAAGGCACCAAATGGGCATAGACGGTGCAGATATCGTCCATCCTTGAGCTTATTTTAATTATGTGCGCGAGCATTATATTGCTCGTAGTGTTGGGGTACAAGTGAATCTAGATTCAACTGAAGGACCAAATGATGTTGGGGTACAAGTGAATCCAGAGTCTGAACAGTCTGTGGATGTTGTTTTTATAGAATTGGAAGGGCGAAGGGTCCCCGTAAGGGGGGTGAATCTACATGTTGAGCGGCGTGGTTATTTGGATAATCGGTCTAATCAAGAAGGTGTTGAGAATAGTTTAGGAGATCAATTTGAAGATGTGGCTTTTTTAGGGGGGAGTACAAGTACAATTACACCAGAAAGTGTAAATAGGGGCGCTCCAAGTGGTAATATAAGAAATGTATTAAGTGATTCATTAATAGAGAGGAGAGGCCAAGACCAAACTTTAAGTGAAATAAAGGTAGAAACACCTCCAGGTGCTTCAAGGGGTGGCCGATGAGCCAGTATAAATCAAGGTGAGGCTTTAAGAGAAAACAAGGTAGAAATTGGGGTTTTAAGAGAAAACAAAGTAGAAATTGATGAGNNNNNNNNNNNNNNNNNNNNNNNNNNNNNNNNNNNNNNNNNNNNNNNNNNNNNNNNNNNNNNNNNNNNNNNNNNNNNNNNNNNNNNNNNNNNNNN
>>PZ6b1
NNNNNNNNNNNNNNNNNNNNNNNNNNNNNNNNNNNNNNNNNNNNNNNNNNNNNNNNNNNNNNNNNNNNNNNNNNNNNNNNNNNNNNNNNNNNNNNNNNNNNNNNNNNNNNNNNNNNNNNNNNNNNNNNNNNNNNNNNNNNNNNNNNNNNNNNNNNNNNNNTTGGTACAAATTTATTTAACTGATACAATTTTTTTACATTAAAAATGACAACC-GTAGAAATTTTATTATGCACATTTTTAGGTATATCGTTAACGGTGAATTATGGATTTGGTATTGGGTGATATGGTAGTTCTTCTCAAGCCTGGTTAAGGCACCAAATGGGCATAGACGGTGCAGATGTCGTCCATCCTTGAGCTTATTTTAATTATGTGCGCGANNNNNNNNNNNNNNNNNNNNNNNNNNNNNNNNNNNNNNNNNNNNNNNNNNNNNNNNNNNNNNNNNNNNNNNNNNNNNNNNNNNNNNNNNNNNNNNNNNNNNNNNNNNNNNNNNNNNNNNNNNNNNNNNNNNNNNNNNNNNNNNNNNNNNNNNNNNNNNNNNNNNNNNNNNNNNNNNNNNNNNNNNNNNNNNNNNNNNNNNNNNNNNNNNNNNNNNNNNNNNNNNNNNNNNNNNNNNNNNNNNNNNNNNNNNNNNNNNNNNNNNNNNNNNNNNNNNNNNNNNNNNNNNNNNNNNNNNNNNNNNNNNNNNNNNNNNNNNNNNNNNNNNNNNNNNNNNNNNNNNNNNNNNNNNNNNNNNNNNNNNNNNNNNNNNNNNNNNNNNNNNNNNNNNNNNNNNNNNNNNNNNNNNNNNNNNNNNNNNNNNNNNNNNNNNNNNNNNNNNNNNNNNNNNNNNNNNNNNNNNNNNNNNNNNNNNNNNNNNNNNNNNNNNNNNNNNNNNNNNNNNNNNNNNNNNNNNNNNNNNNNNNNNNNNNNNNNNNNNNNNNNNNNNNNNNNNNNNNNNNNNNNNNNNNNNNNNNNNNNNNNNNNNNNNNNNNNNNNNN
>>PZ6a18
NNNNNNNNNNNNNNNNNNNNNNNNNNNNNNNNNNNNNNNNNNNNNNNNNNNNNNNNNNNNNNNNNNNNNNNNNNNNNNNNNNNNNNNNNNNNNNNNNNNNNNNNNNNNNNNNNNNNNNNNNNNNNNNNNNNNNNNNNNNNNNNNNNNNNNNNNNNNNNNNTTGGTACAAATTTATTTAACTGATACAATTTTTTTACATTAAAAATGACAACC-GTAGAAATTTTATTATGCACATTTTTAGGTATATCGTTAACGGTGAATTATGGATTTGGTATTGGGTGATATGGTAGTTCTTCTCAAGCCTGGTTAAGGCACCAAATGGGCATAGACGGTGCAGATATCGTCCATCCTTGAGCTTATTTTAATTATGTGCGCGANNNNNNNNNNNNNNNNNNNNNNNNNNNNNNNNNNNNNNNNNNNNNNNNNNNNNNNNNNNNNNNNNNNNNNNNNNNNNNNNNNNNNNNNNNNNNNNNNNNNNNNNNNNNNNNNNNNNNNNNNNNNNNNNNNNNNNNNNNNNNNNNNNNNNNNNNNNNNNNNNNNNNNNNNNNNNNNNNNNNNNNNNNNNNNNNNNNNNNNNNNNNNNNNNNNNNNNNNNNNNNNNNNNNNNNNNNNNNNNNNNNNNNNNNNNNNNNNNNNNNNNNNNNNNNNNNNNNNNNNNNNNNNNNNNNNNNNNNNNNNNNNNNNNNNNNNNNNNNNNNNNNNNNNNNNNNNNNNNNNNNNNNNNNNNNNNNNNNNNNNNNNNNNNNNNNNNNNNNNNNNNNNNNNNNNNNNNNNNNNNNNNNNNNNNNNNNNNNNNNNNNNNNNNNNNNNNNNNNNNNNNNNNNNNNNNNNNNNNNNNNNNNNNNNNNNNNNNNNNNNNNNNNNNNNNNNNNNNNNNNNNNNNNNNNNNNNNNNNNNNNNNNNNNNNNNNNNNNNNNNNNNNNNNNNNNNNNNNNNNNNNNNNNNNNNNNNNNNNNNNNNNNNNNNNNNNNNNNNNN
>S3_Z6
?????????????????????????????????????????????????????????????????????????????????????????????????????????????????????????????????????????????????????????????????????????????????????????????????????????????????????-??????????????ATGCACATTTTTAGGTATATCGTTAACGGTGAATTATGGATTTGGTATTGGGTGATATGGTAGTTCTTCTCAAGCCTGGTTAAGGCACCAAATGGGCATAGACGGTGCAGATATCGTCCATCCTTGAGCTTATTTTAATTATGTGCGCGAGCATTATATTGCTCGTAGTGTTGGGGTACAAGTGAATCTAGATTCAACTGAAGGACCAAATGATGTTGGGGTACAAGTGAATCCAGAGTCTGAACAGTCTGTGGATGTTGTTTTTATAGAATTGGAAGGGCGAAGGGTCCCCGTAAGGGGGGTGAATCTACATGTTGAGCGGCGTGGTTATTTGGATAATCGGTCTAATCAAGAAGGTGTTGAGAATAGTTTAGGAGATCAATTTGAAGATGTGGCTTTTTTAGGGGGGAGTACAAGTACAATTACACCAGAAAGTGTAAATAGGGGCGCTCCAAGTGGTAATATAAGAAATGTATTAAGTGATTCATTAATAGAGAGGAGAGGCCAAGACCAAACTTTAAGTGAAATAAAGGTAGAAACACCTCCAGGTGCTTCAAGGGGTGGCCGATGAGCCAGTATAAATCAAGGTGAGGCTTTAAGAGAAAACAAGGTAGAAATTGGGGTTTTAAGAGAAAACAAAGTAGAAATTGATGAGGTAGTTGGCTCGACTTTTAGTTCGATCCCCTTAGAGGTTGAAGGGATGATGGCTCATGTGTGAAATCAATTTGACATGGTGTTTAACATATTGGC
>PZ2_KX538981.1 Pocillopora sp. fungiformis/ligulata PG-2017 ATP synthase subunit 6 (atp6) and hypothetical protein genes, partial cds; mitochondrial
NNNNNNNNNNNNNNNNNNNNNNNNNNNNNNNNNNNNNNNNNNNNNNNNNNNNNNNNNNNNNNNNNNTGGTCTGGTTTTTAAATTTGCAATGTTTATAATGGTGTTTATTACGCTATTAGAGGTGGCAGTTGCAATAATACAGGCCTATGTGTTTTGTCTGTTGGTACTAATTTATTTAACTGATACAATTTTTTTACATTAAAAATGACAACC-GTAGAAATTTTATTATGCACAATTGTAGGTATATCGTTAACGGTGAATTATGGATTTGGTATTGGGTGATATGGTAGTTCTTCTCAAGCCTGGTTAAGGCACCAAATGGGCATAGACGGTGCAGATATCGTCCATCCTTGAGCTTATTTTAGTTATGTGCGCGAGCATTATATTGCTCGTAATGTTGGGGTACAAGTGAATCTAGATTCAACTGAAGGACCAAATGATGTTGGGGTACAAGTGAATCAAGAGTCTGAACAGTCTGTGGATGTTGTTTTTATAGAATTGGAAGGGCGAAGGGTCCCCGTAAGGGGGGTGAATCTACATGTTGAGCGGCGTGGTTATTTGGATAATCGGTCTAATCAAGAAGGTGTTGAGAATAGTTTAGGAGATCAATTTGAAGATGTGGCTTTTTTAGGGGGGAGTACAAGTACAATTACACCAGAAAGTGTAAATAGGGGCGCTCCAAGTGGTAATATAAGAAATGTATTAAGTGATTCATTAATAGAGAGGAGAGGCCAAGACCAAACTTTAAGTGAAATAAAGGTAGAAACACCTCCAGGTGCTTCAAGGGGTGGCCGATGAGCCAGTATAAATCAAGGTGAGGCTTTAAGAGAAAACAAGGTAGAAATTGGGGTTTTAAGAGAAAACAAAGTAGAAATTGATGAGGTAGTTGGCTCGACTTTTAGTTCGATNNNNNNNNNNNNNNNNNNNNNNNNNNNNNNNNNNNNNNNNNNNNNNNNNNNNNNNNNNNNNNNNNNNNN
>PZ2_HQ378759.1 Pocillopora sp. Type 2 ND5 gene, intron; and ATP synthase subunit 6 (ATP6) gene, partial cds; mitochondrial
NNNNNNNNNNNNNNNNNNNNNNNNNNNNNNNNNNNNNNNNNNNNNNNNNNNNNTTTTGGCAGGATTTGGTCTGGTTTTTAAATTTGCAATGTTTATAATGGTGTTTATTACGCTATTAGAGGTGGCAGTTGCAATAATACAGGCCTATGTGTTTTGTCTGTTGGTACTAATTTATTTAACTGATACAATTTTTTTACATTAAAAATGACAACC-GTAGAAATTTTATTATGCACAATTGTAGGTATATCGTTAACGGTGAATTATGGATTTGGTATTGGGTGATATGGTAGTTCTTCTCAAGCCTGGTTAAGGCACCAAATGGGCATAGACGGTGCAGATATCGTCCATCCTTGAGCTTATTTTAGTTATGTGCGCGAGCATTATATTGCTCGTAATGTTGGGGTACAAGTGAATCTAGATTCAACTGAAGGACCAAATGATGTTGGGGTACAAGTGAATCAAGAGTCTGAACAGTCTGTGGATGTTGTTTTTATAGAATTGGAAGGGCGAAGGGTCCCCGTAAGGGGGGTGAATCTACATGTTGAGCGGCGTGGTTATTTGGATAATCGGTCTAATCAAGAAGGTGTTGAGAATAGTTTAGGAGATCAATTTGAAGATGTGGCTTTTTTAGGGGGGAGTACAAGTACAATTACACCAGAAAGTGTAAATAGGGGCGCTCCAAGTGGTAATATAAGAAATGTATTAAGTGATTCATTAATAGAGAGGAGAGGCCAAGACCAAACTTTAAGTGAAATAAAGGTAGAAACACCTCCAGGTGCTTCAAGGGGTGGCCGATGAGCCAGTATAAATCAAGGTGAGGCTTTAAGAGAAAACAAGGTAGAAATTGGGGTTTTAAGAGAAAACAAAGTAGAAATTGATGAGNNNNNNNNNNNNNNNNNNNNNNNNNNNNNNNNNNNNNNNNNNNNNNNNNNNNNNNNNNNNNNNNNNNNNNNNNNNNNNNNNNNNNNNNNNNNNNN
>>PZ2a12
NNNNNNNNNNNNNNNNNNNNNNNNNNNNNNNNNNNNNNNNNNNNNNNNNNNNNNNNNNNNNNNNNNNNNNNNNNNNNNNNNNNNNNNNNNNNNNNNNNNNNNNNNNNNNNNNNNNNNNNNNNNNNNNNNNNNNNNNNNNNNNNNNNNNNNNNNNNNNNNNTTGGTACTAATTTATTTAACTGATACAATTTTTTTACATTAAAAATGACAACC-GTAGAAATTTTATTATGCACAATTGTAGGTATATCGTTAACGGTGAATTATGGATTTGGTATTGGGTGATATGGTAGTTCTTCTCAAGCCTGGTTAAGGCACCAAATGGGCATAGACGGTGCAGATATCGTCCATCCTTGAGCTTATTTTAGTTATGTGCGCGANNNNNNNNNNNNNNNNNNNNNNNNNNNNNNNNNNNNNNNNNNNNNNNNNNNNNNNNNNNNNNNNNNNNNNNNNNNNNNNNNNNNNNNNNNNNNNNNNNNNNNNNNNNNNNNNNNNNNNNNNNNNNNNNNNNNNNNNNNNNNNNNNNNNNNNNNNNNNNNNNNNNNNNNNNNNNNNNNNNNNNNNNNNNNNNNNNNNNNNNNNNNNNNNNNNNNNNNNNNNNNNNNNNNNNNNNNNNNNNNNNNNNNNNNNNNNNNNNNNNNNNNNNNNNNNNNNNNNNNNNNNNNNNNNNNNNNNNNNNNNNNNNNNNNNNNNNNNNNNNNNNNNNNNNNNNNNNNNNNNNNNNNNNNNNNNNNNNNNNNNNNNNNNNNNNNNNNNNNNNNNNNNNNNNNNNNNNNNNNNNNNNNNNNNNNNNNNNNNNNNNNNNNNNNNNNNNNNNNNNNNNNNNNNNNNNNNNNNNNNNNNNNNNNNNNNNNNNNNNNNNNNNNNNNNNNNNNNNNNNNNNNNNNNNNNNNNNNNNNNNNNNNNNNNNNNNNNNNNNNNNNNNNNNNNNNNNNNNNNNNNNNNNNNNNNNNNNNNNNNNNNNNNNNNNNNNNNNNNNN
>HQ378759_Z2 Pocillopora sp. Type 2 ND5 gene, intron; and ATP synthase subunit 6 (ATP6) gene, partial cds; mitochondrial
NNNNNNNNNNNNNNNNNNNNNNNNNNNNNNNNNNNNNNNNNNNNNNNNNNNNNNNNNNNNNNNNNNNNNNNNNNNNNNNNNNNNNNNNNNNNNNNNNNNNNNNNNNNNNNNNNNNNNNNNNNNNNNNNNNNNNNNNNNNNNNNNNNNNNNNNNNNNNNNNTTGGTACTAATTTATTTAACTGATACAATTTTTTTACATTAAAAATGACAACC-GTAGAAATTTTATTATGCACAATTGTAGGTATATCGTTAACGGTGAATTATGGATTTGGTATTGGGTGATATGGTAGTTCTTCTCAAGCCTGGTTAAGGCACCAAATGGGCATAGACGGTGCAGATATCGTCCATCCTTGAGCTTATTTTAGTTATGTGCGCGAGCATTATATTGCTCGTAATGTTGGGGTACAAGTGAATCTAGATTCAACTGAAGGACCAAATGATGTTGGGGTACAAGTGAATCAAGAGTCTGAACAGTCTGTGGATGTTGTTTTTATAGAATTGGAAGGGCGAAGGGTCCCCGTAAGGGGGGTGAATCTACATGTTGAGCGGCGTGGTTATTTGGATAATCGGTCTAATCAAGAAGGTGTTGAGAATAGTTTAGGAGATCAATTTGAAGATGTGGCTTTTTTAGGGGGGAGTACAAGTACAATTACACCAGAAAGTGTAAATAGGGGCGCTCCAAGTGGTAATATAAGAAATGTATTAAGTGATTCATTAATAGAGAGGAGAGGCCAAGACCAAACTTTAAGTGAAATAAAGGTAGAAACACCTCCAGGTGCTTCAAGGGGTGGCCGATGAGCCAGTATAAATCAAGGTGAGGCTTTAAGAGAAAACAAGGTAGAAATTGGGGTTTTAAGAGAAAACAAAGTAGAAATTGATGAGNNNNNNNNNNNNNNNNNNNNNNNNNNNNNNNNNNNNNNNNNNNNNNNNNNNNNNNNNNNNNNNNNNNNNNNNNNNNNNNNNNNNNNNNNNNNNNN
>JX994077_Z4c Pocillopora sp. Type 4 haplotype c ND5 gene, partial sequence; and ATP synthase subunit 6 (ATP6) gene, partial cds; mitochondrial
NNNNNNNNNNNNNNNNNNNNNNNNNNNNNNNNNNNNNNNNNNNNNNNNNNNNNNNNNNNNNNNNNNNNNNNNNNNNNNNNNNNNNNNNNNNNNNNNNNNNNNNNNNNNNNNNNNNNNNNNNNNNNNNNNNNNNNNNNNNNNNNNNNNNNNNNNNNNNNNNTTGGTACAAATTTATTTAACAGATACAATTTTTTTACATTAAAAATGACAGCC-GTAGAAATTTTTTTATGCACAATTGTAGGTATATCGTTAACGGTGAATTATGGATTTGGTATTGGGTGATATGGTAGTTCTTCTCAAGCCTGGTTAAGGCACCAAATGGGCATAGACGGTGCAGAGAGGGTCCATCCTTGAGCTTATTTTAATTATGTGCGCCAGCATTCTATTGCTCGTAATGTTGGGGTACAAGTGAATCTAGATTCAACTGAAGGACCAAATGATGTTGGGGTACAAGTGAATCAAGAGTCTGAACAGTCTGTGGATGTTGTTTTTATAGAATTGGAAGGGCGAAGGGTCCCCGTAAGGGGGGTGACTCTACATGTTGAGCGGCGTGGTTATTTGGATAATCGGTCTAATCAAGAAGGTGTTGAGAATAGTTTAGGAGATCAATTTGAAGATGTGGCTTTTTTAAGAGAGAGTACAAGTACAATTACACCAGAAAGTGTAAATAGGGGCGCTCCAAGTGGTAATATAAGAAATGTATTAAGTGATTCATTAATAGAGAAGAGAGGCCAAGACCAAACTTTAAGTGAAATAAAGGTAGAAACACCTCCAGGTGCTTCAAGGGGTGGCCGATGAGCCAGTATAAATCAAGGTGAGGCTTTAAGAGAAAACAAGGTATAAATTGGGGTTTTAAGAGAAAACAAAGTAGAAATTGATGAGNNNNNNNNNNNNNNNNNNNNNNNNNNNNNNNNNNNNNNNNNNNNNNNNNNNNNNNNNNNNNNNNNNNNNNNNNNNNNNNNNNNNNNNNNNNNNNN
>JX994086_Z4a Pocillopora sp. Type 4 haplotype a ND5 gene, partial sequence; and ATP synthase subunit 6 (ATP6) gene, partial cds; mitochondrial
NNNNNNNNNNNNNNNNNNNNNNNNNNNNNNNNNNNNNNNNNNNNNNNNNNNNNNNNNNNNNNNNNNNNNNNNNNNNNNNNNNNNNNNNNNNNNNNNNNNNNNNNNNNNNNNNNNNNNNNNNNNNNNNNNNNNNNNNNNNNNNNNNNNNNNNNNNNNNNNNTTGGTACAAATTTATTTAACAGATACAATTTTTTTACATTAAAAATGACAGCC-GTAGAAATTTTTTTATGCACAATTGTAGGTATATCGTTAACGGTGAATTATGGATTTGGTATTGGGTGATATGGTAGTTCTTCTCAAGCCTGGTTAAGGCACCAAATGGGCATAGACGGTGCAGAGAGGGTCCATCCTTGAGCTTATTTTAATTATGTGCGCCAGCATTCTATTGCTCGTAATGTTGGGGTACAAGTGAATCTAGATTCAACTGAAGGACCAAATGATGTTGGGGTACAAGTGAATCAAGAGTCTGAACAGTCTGTGGATGTTGTTTTTATAGAATTGGAAGGGCGAAGGGTCCCCGTAAGGGGGGTGACTCTACATGTTGAGCGGCGTGGTTATTTGGATAATCGGTCTAATCAAGAAGGTGTTGAGAATAGTTTAGGAGATCAATTTGAAGATGTGGCTTTTTTAAGAGAGAGTACAAGTACAATTACACCAGAAAGTGTAAATAGGGGCGCTCCAAGTGGTAATATAAGAAATGTATTAAGTGATTCATTAATAGAGAAGAGAGGCCAAGACCAAACTTTAAGTGAAATAAAGGTAGAAACACCTCCAGGTGCTTCAAGGGGTGGCCGATGAGCCAGTATAAATCAAGGTGAGGCTTTAAGAGAAAACAAGGTAGAAATTGGGGTTTTAAGAGAAAACAAAGTAGAAATTGATGAGNNNNNNNNNNNNNNNNNNNNNNNNNNNNNNNNNNNNNNNNNNNNNNNNNNNNNNNNNNNNNNNNNNNNNNNNNNNNNNNNNNNNNNNNNNNNNNN
>JX994087_Z4b Pocillopora sp. Type 4 haplotype b ND5 gene, partial sequence; and ATP synthase subunit 6 (ATP6) gene, partial cds; mitochondrial
NNNNNNNNNNNNNNNNNNNNNNNNNNNNNNNNNNNNNNNNNNNNNNNNNNNNNNNNNNNNNNNNNNNNNNNNNNNNNNNNNNNNNNNNNNNNNNNNNNNNNNNNNNNNNNNNNNNNNNNNNNNNNNNNNNNNNNNNNNNNNNNNNNNNNNNNNNNNNNNNTTGGTACAAATTTATTTAACAGATACAATTTTTTTACATTAAAAATGACAGCC-GTAGAAATTTTTTTATGCACAATTGTAGGTATATCGTTAACGGTGAATTATGGATTTGGTATTGGGTGATATGGTAGTTCTTCTCAAGCCTGGTTAAGGCACCAAATGGGCATAGACGGTGCAGAGAGGGTCCATCCTTGAGCTTATTTTAATTATGTGCGCCAGCATTCTATTGCTCGTAATGTTGGGGTACAAGTGAATCTAGATTCAACTGAAGGACCAAATGATGTTGGGGTACAAGTGAATCAAGAGTCTGAACAGTCTGTGGATGTTGTTTTTATAGAATTGGAAGGGCGAAGGGTCCCCGTAAGGGGGGTGACTCTACATGTTGAGCGGCGTGGTTATTTGGATAATCGGTCTAATCAAGAAGGTGTTGATAATAGTTTAGGAGATCAATTTGAAGATGTGGCTTTTTTAAGAGAGAGTACAAGTACAATTACACCAGAAAGTGTAAATAGGGGCGCTCCAAGTGGTAATATAAGAAATGTATTAAGTGATTCATTAATAGAGAAGAGAGGCCAAGACCAAACTTTAAGTGAAATAAAGGTAGAAACACCTCCAGGTGCTTCAAGGGGTGGCCGATGAGCCAGTATAAATCAAGGTGAGGCTTTAAGAGAAAACAAGGTAGAAATTGGGGTTTTAAGAGAAAACAAAGTAGAAATTGATGAGNNNNNNNNNNNNNNNNNNNNNNNNNNNNNNNNNNNNNNNNNNNNNNNNNNNNNNNNNNNNNNNNNNNNNNNNNNNNNNNNNNNNNNNNNNNNNNN
>SD1_PZ4
NNNNNNNNNNNNNNNNNNNNNNNNNNNNNNNNNNNNNNNNNNNNNNNNNNNNNNNNNNNNNNNNNNNNNNNNNNNNNNNNNNNNNNNNNNNNNNNNNNNNNNNNNNNNNNNNNNNNNNNNNNNNNNNNNNNNNNNNNNNNNNNNNNNNNNNNNNNNNNNN?????????????????????????????????????????????????????-??????????????????????????????????????????????????????????????????????????????????????????????????????????????????????????????????????????????????????????????????????????????????????????????????????????????????????????????AATGATGTTGGGGTACAAGTGAATCAAGAGTCTGAACAGTCTGTGGATGTTGTTTTTATAGAATTGGAAGGGCGAAGGGTCCCCGTAAGGGGGGTGACTCTACATGTTGAGCGGCGTGGTTATTTGGATAATCGGTCTAATCAAGAAGGTGTTGATAATAGTTTAGGAGATCAATTTGAAGATGTGGCTTTTTTAAGAGAGAGTACAAGTACAATTACACCAGAAAGTGTAAATAGGGGCGCTCCAAGTGGTAATATAAGAAATGTATTAAGTGATTCATTAATAGAGAAGAGAGGCCAAGACCAAACTTTAAGTGAAATAAAGGTAGAAACACCTCCAGGTGCTTCAAGGGGTGGCCGATGAGCCAGTATAAATCAAGGTGAGGCTTTAAGAGAAAACAAGGTAGAAATTGGGGTTTTAAGAGAAAACAAAGTAGAAATTGATGAGNNNNNNNNNNNNNNNNNNNNNNNNNNNNNNNNNNNNNNNNNNNNNNNNNNNNNNNNNNNNNNNNNNNNNNNNNNNNNNNNNNNNNNNNNNNNNNN
>R17_Z4 Pocillopora damicornis isolate JM628 ATP synthase subunit 6 (atp6) and hypothetical protein genes, partial cds; mitochondrial
NNNNNNNNNNNNNNNNNNNNNNNNNNNNNNNNNNNNNNNNNNNNNNNNNNNNNNNNNNNNNNNNNNNNNNNNNNNNNNNNNNNNNNNNNNNNNNNNNNNNNNNNNNNNNNNNNNNNNNNNNNNNNNNNNNNNNNNNNNNNNNNNNNNNNNNNNNNNNNNNTTGGTACAAATTTATTTAACAGATACAATTTTTTTACATTAAAAATGACAACC-GTAGAAATTTTTTTATGCACAATTGTAGGTATATCGTTAACGGTGAATTATGGATTTGGTATTGGGTGATATGGTAGTTCTTCTCAAGCCTGGTTAAGGCACCAAATGGGCATAGACGGTGCAGAGAGGGTCCATCCTTGAGCTTATTTTAATTATGTGCGCCAGCATTCTATTGCTCGTAATGTTGGGGTACAAGTGAATCTAGATTCAACTGAAGGACCAAATGATGTTGGGGTACAAGTGAATCAAGAGTCTGAACAGTCTGTGGATGTTGTTTTTATAGAATTGGAAGGGCGAAGGGTCCCCGTAAGGGGGGTGACTCTACATGTTGAGCGGCGTGGTTATTTGGATAATCGGTCTAATCAAGAAGGTGTTGAGAATAGTTTAGGAGATCAATTTGAAGATGTGGCTTTTTTAAGAGAGAGTACAAGTACAATTACACCAGAAAGTGTAAATAGGGGCGCTCCAAGTGGTAATATAAGAAATGTATTAAGTGATTCATTAATAGAGAAGAGAGGCCAAGACCAAACTTTAAGTGAAATAAAGGTAGAAACACCTCCAGGTGCTTCAAGGGGTGGCCGATGAGCCAGTATAAATCAAGGTGNNNNNNNNNNNNNNNNNNNNNNNNNNNNNNNNNNNNNNNNNNNNNNNNNNNNNNNNNNNNNNNNNNNNNNNNNNNNNNNNNNNNNNNNNNNNNNNNNNNNNNNNNNNNNNNNNNNNNNNNNNNNNNNNNNNNNNNNNNNNNNNNNNNNNNNNNNNNNNNN
>SD4_Z4
NNNNNNNNNNNNNNNNNNNNNNNNNNNNNNNNNNNNNNNNNNNNNNNNNNNNNNNNNNNNNNNNNNNNNNNNNNNNNNNNNNNNNNNNNNNNNNNNNNNNNNNNNNNNNNNNNNNNNNNNNNNNNNNNNNNNNNNNNNNNNNNNNNNNNNNNNNNNNNNN?????????????????????????????????????????????????????-??????????????????????????????????????????????????????????????????????????????????????????????????????????????????????????????????????????????????????????????????????????????????????????????????????????????????????????????????????????????????????????????????????????????????????????????????????????????????????????????????????????????????????????????????????????????????????????????????????GATCAATTTGAAGATGTGGCTTTTTTAAGAGAGAGTACAAGTACAATTACACCAGAAAGTGTAAATAGGGGCGCTCCAAGTGGTAATATAAGAAATGTATTAAGTGATTCATTAATAGAGAAGAGAGGCCAAGACCAAACTTTAAGTGAAATAAAGGTAGAAACACCTCCAGGTGCTTCAAGGGGTGGCCGATGAGCCAGTATAAATCAAGGTGAGGCTTTAAGAGAAAACAAGGTAGAAATTGGGGTTTTAAGAGAAAACAAAGTAGAAATTGATGAGNNNNNNNNNNNNNNNNNNNNNNNNNNNNNNNNNNNNNNNNNNNNNNNNNNNNNNNNNNNNNNNNNNNNNNNNNNNNNNNNNNNNNNNNNNNNNNN
>EU400213_P._damicornis_PZ4
NNNNNNNNNNNNNNNNNNNNNNNNNNNNNNNNNNNNNNNNNNNNNNNNNNNNNNNNNNNNNNNNNNNNNNNNNNNNNNNNNNNNNNNNNNNNNNNNNNNNNNNNNNNNNNNNNNNNNNNNNNNNNNNNNNNNNNNNNNNNNNNNNNNNNNNNNNNNNNNNTTGGTACAAATTTATTTAACAGATACAATTTTTTTACATTAAAAATGACAGCC-GTAGAAATTTTTTTATGCACAATTGTAGGTATATCGTTAACGGTGAATTATGGATTTGGTATTGGGTGATATGGTAGTTCTTCTCAAGCCTGGTTAAGGCACCAAATGGGCATAGACGGTGCAGAGAGGGTCCATCCTTGAGCTTATTTTAATTATGTGCGCCAGCATTCTATTGCTCGTAATGTTGGGGTACAAGTGAATCTAGATTCAACTGAAGGACCAAATGATGTTGGGGTACAAGTGAATCAAGAGTCTGAACAGTCTGTGGATGTTGTTTTTATAGAATTGGAAGGGCGAAGGGTCCCCGTAAGGGGGGTGACTCTACATGTTGAGCGGCGTGGTTATTTGGATAATCGGTCTAATCAAGAAGGTGTTGAGAATAGTTTAGGAGATCAATTTGAAGATGTGGCTTTTTTAAGAGAGAGTACAAGTACAATTACACCAGAAAGTGTAAATAGGGGCGCTCCAAGTGGTAATATAAGAAATGTATTAAGTGATTCATTAATAGAGAAGAGAGGCCAAGACCAAACTTTAAGTGAAATAAAGGTAGAAACACCTCCAGGTGCTTCAAGGGGTGGCCGATGAGCCAGTATAAATCAAGGTGAGGCTTTAAGAGAAAACAAGGTAGAAATTGGGGTTTTAAGAGAAAACAAAGTAGAAATTGATGAGNNNNNNNNNNNNNNNNNNNNNNNNNNNNNNNNNNNNNNNNNNNNNNNNNNNNNNNNNNNNNNNNNNNNNNNNNNNNNNNNNNNNNNNNNNNNNNN
>EU400213_Z4 Pocillopora damicornis mitochondrion, complete genome
TTTGGGGATTCGTTTAGCAGCAAATCTTTCTGCCGGGCATCTTTTATTTGCAATTTTGGCAGGATTTGGTCTGGTTTTTAAATTTGCAATGTTTATAATGGTGTTTATTACGCTATTAGAGGTGGCAGTTGCAATAATACAGGCCTATGTGTTTTGTCTGTTGGTACAAATTTATTTAACAGATACAATTTTTTTACATTAAAAATGACAGCC-GTAGAAATTTTTTTATGCACAATTGTAGGTATATCGTTAACGGTGAATTATGGATTTGGTATTGGGTGATATGGTAGTTCTTCTCAAGCCTGGTTAAGGCACCAAATGGGCATAGACGGTGCAGAGAGGGTCCATCCTTGAGCTTATTTTAATTATGTGCGCCAGCATTCTATTGCTCGTAATGTTGGGGTACAAGTGAATCTAGATTCAACTGAAGGACCAAATGATGTTGGGGTACAAGTGAATCAAGAGTCTGAACAGTCTGTGGATGTTGTTTTTATAGAATTGGAAGGGCGAAGGGTCCCCGTAAGGGGGGTGACTCTACATGTTGAGCGGCGTGGTTATTTGGATAATCGGTCTAATCAAGAAGGTGTTGAGAATAGTTTAGGAGATCAATTTGAAGATGTGGCTTTTTTAAGAGAGAGTACAAGTACAATTACACCAGAAAGTGTAAATAGGGGCGCTCCAAGTGGTAATATAAGAAATGTATTAAGTGATTCATTAATAGAGAAGAGAGGCCAAGACCAAACTTTAAGTGAAATAAAGGTAGAAACACCTCCAGGTGCTTCAAGGGGTGGCCGATGAGCCAGTATAAATCAAGGTGAGGCTTTAAGAGAAAACAAGGTAGAAATTGGGGTTTTAAGAGAAAACAAAGTAGAAATTGATGAGGTAGTTGGCTCGACTTTTAGTTCGATCCCCTTAGAGGTTGAAGGGATGATGGCTCATGTGTGAAATCAATTTGACATGGTGTTTAACATATTGGC
>NC_009797_Z5 Pocillopora damicornis mitochondrion, complete genome
TTTGGGGATTCGTTTAGCAGCAAATCTTTCTGCCGGGCATCTTTTATTTGCAATTTTGGCAGGATTTGGTCTGGTTTTTAAATTTGCAATGTTTATAATGGTGTTTATTACGCTATTAGAGGTGGCAGTTGCAATAATACAGGCCTATGTGTTTTGTCTGTTGGTACAAATTTATTTAACAGATACAATTTTTTTACATTAAAAATGACAGCC-GTAGAAATTTTTTTATGCACAATTGTAGGTATATCGTTAACGGTGAATTATGGATTTGGTATTGGGTGATATGGTAGTTCTTCTCAAGCCTGGTTAAGGCACCAAATGGGCATAGACGGTGCAGAGAGGGTCCATCCTTGAGCTTATTTTAATTATGTGCGCCAGCATTCTATTGCTCGTAATGTTGGGGTACAAGTGAATCTAGATTCAACTGAAGGACCAAATGATGTTGGGGTACAAGTGAATCAAGAGTCTGAACAGTCTGTGGATGTTGTTTTTATAGAATTGGAAGGGCGAAGGGTCCCCGTAAGGGGGGTGACTCTACATGTTGAGCGGCGTGGTTATTTGGATAATCGGTCTAATCAAGAAGGTGTTGAGAATAGTTTAGGAGATCAATTTGAAGATGTGGCTTTTTTAAGAGAGAGTACAAGTACAATTACACCAGAAAGTGTAAATAGGGGCGCTCCAAGTGGTAATATAAGAAATGTATTAAGTGATTCATTAATAGAGAAGAGAGGCCAAGACCAAACTTTAAGTGAAATAAAGGTAGAAACACCTCCAGGTGCTTCAAGGGGTGGCCGATGAGCCAGTATAAATCAAGGTGAGGCTTTAAGAGAAAACAAGGTAGAAATTGGGGTTTTAAGAGAAAACAAAGTAGAAATTGATGAGGTAGTTGGCTCGACTTTTAGTTCGATCCCCTTAGAGGTTGAAGGGATGATGGCTCATGTGTGAAATCAATTTGACATGGTGTTTAACATATTGGC
>EU374225.1_Z5 Pocillopora damicornis isolate 02Oahu01 ATP synthase subunit 6 (atp6) gene, partial cds; and unknown gene; mitochondrial
NNNNNNNNNNNNNNNNNNNNCAAATCTTTCTGCCGGGCATCTTTTATTTGCAATTTTGGCAGGATTTGGTCTGGTTTTTAAATTTGCAATGTTTATAATGGTGTTTATTACGCTATTAGAGGTGGCAGTTGCAATAATACAGGCCTATGTGTTTTGTCTGTTGGTACAAATTTATTTAACAGATACAATTTTTTTACATTAAAAATGACAGCC-GTAGAAATTTTTTTATGCACAATTGTAGGTATATCGTTAACGGTGAATTATGGATTTGGTATTGGGTGATATGGTAGTTCTTCTCAAGCCTGGTTAAGGCACCAAATGGGCATAGACGGTGCAGAGAGGGTCCATCCTTGAGCTTATTTTAATTATGTGCGCCAGCATTCTATTGCTCGTAATGTTGGGGTACAAGTGAATCTAGATTCAACTGAAGGACCAAATGATGTTGGGGTACAAGTGAATCAAGAGTCTGAACAGTCTGTGGATGTTGTTTTTATAGAATTGGAAGGGCGAAGGGTCCCCGTAAGGGGGGTGAATCTACATGTTGAGCGGCGTGGTTATTTGGATAATCGGTCTAATCAAGAAGGTGTTGAGAATAGTTTAGGAGATCAATTTGAAGATGTGGCTTTTTTAGGGGGGAGTACAAGTACACTTACACCAGAAAGTGTAAATAGGGGCGCTCCAAGTGGTAATATAAGAAATGTATTAAGTGATTCATTAATAGAGAGGAGAGGCCAAGACCAAACTTTAAGTGAAATAAAGGTAGAAACACCTCCAGGTGCTTCAAGGGGTGGCCGATGAGCCAGTATAAATCAAGGTGAGGCTTTAAGAGAAAACAAGGTAGAAATTGGGGTTTTAAGAGAAAACAAAGTAGAAATTGATGAGGTAGTTGGCTCGACTTTTAGTTCGATCCCCTTAGAGGTTGAAGGGATGATGGCTCATGTGTGAAATCAATTNNNNNNNNNNNNNNNNNNNNNNNN
>SD2_Z5
?????????????????????????????????????????????????????????????????????????????????????????????????????????????????????????????????????????????????????????????????????????????????????????????????????????????????????-??????????????????????????????????????????????????????????????????????????????????????????????????????????????????????????????????????????????????????????????????????????????????????????????????????????????????????????ACCAAATGATGTTGGGGTACAAGTGAATCAAGAGTCTGAACAGTCTGTGGATGTTGTTTTTATAGAATTGGAAGGGCGAAGGGTCCCCGTAAGGGGGGTGAATCTACATGTTGAGCGGCGTGGTTATTTGGATAATCGGTCTAATCAAGAAGGTGTTGAGAATAGTTTAGGAGATCAATTTGAAGATGTGGCTTTTTTAGGGGGGAGTACAAGTACACTTACACCAGAAAGTGTAAATAGGGGCGCTCCAAGTGGTAATATAAGAAATGTATTAAGTGATTCATTAATAGAGAGGAGAGGCCAAGACCAAACTTTAAGTGAAATAAAGGTAGAAACACCTCCAGGTGCTTCAAGGGGTGGCCGATGAGCCAGTATAAATCAAGGTGAGGCTTTAAGAGAAAACAAGGTAGAAATTGGGGTTTTAAGAGAAAACAAAGTAGAAATTGATGAGGTAGTTGGCTCGACTTTTAGTTCGATCCCCTTAGAGGTTGAAGGGATGATGGCTCATGTGTGAAATCAATTTGACATGGTGTTTAACATATTGGC
>PAcu02_PZ5
?????????????????????????????????????????????????????????????????????????????????????????????????????????????????????????????????????????????????????????????????????????????????????????????????????????????????????-??????????????????????????????????????????GTGAATTATGGATTTGGTATTGGGTGATATGGTAGTTCTTCTCAAG???????????????????????????????????????????????????GAGC????????????????????????????????????????????????ACAAGTGAATCTAGATTCAACTGAAGGACCAAATGATGTTGGGGTACAAGTGAATCAAGAGTCTGAACAGTCTGTGGATGTTGTTTTTATAGAATTGGAAGGGCGAAGGGTCCCCGTAAGGGGGGTGAATCTACATGTTGAGCGGCGTGGTTATTTGGATAATCGGTCTAATCAAGAAGGTGTTGAGAATAGTTTAGGAGATCAATTTGAAGATGTGGCTTTTTTAGGGGGGAGTACAAGTACACTTACACCAGAAAGTGTAAATAGGGGCGCTCCAAGTGGTAATATAAGAAATGTATTAAGTGATTCATTAATAGAGAGGAGAGGCCAAGACCAAACTTTAAGTGAAATAAAGGTAGAAACACCTCCAGGTGCTTCAAGGGGTGGCCGATGAGCCAGTATAAATCAAGGTGAGGCTTTAAGAGAAAACAAGGTAGAAATTGGGGTTTTAAGAGAAAACAAAGTAGAAATTGATGAGGTAGTTGGCTCGACTTTTAGTTCGATCCCCTTAGAGGTTGAAGGGATGATGGCTCATGTGTGAAATCAATTTGACATGGTGTTTAACATATTGGC
>PAcu01_PZ5
???????????????????????????????????????TCTTTTATTTGCAATTTTGGCAGGATTTGGTCTGGTTTTTAAATTTGCAAT??TTATAATGGTGTTTATTACGCTATTAGAGGTGGCAGTTGCAATAATRC?????????????????????????????????????????????????????????????????????????-?????????????????????????????????????????????????????????????????????????????????????????????????????????????????????????????????????????????????????????????????????????????????????????????GTACAAGTGAATCTAGATTCAACTGAAGGACCAAATGATGTTGGGGTACAAGTGAATCAAGAGTCTGAACAGTCTGTGGATGTTGTTTTTATAGAATTGGAAGGGCGAAGGGTCCCCGTAAGGGGGGTGAATCTACATGTTGAGCGGCGTGGTTATTTGGATAATCGGTCTAATCAAGAAGGTGTTGAGAATAGTTTAGGAGATCAATTTGAAGATGTGGCTTTTTTAGGGGGGAGTACAAGTACACTTACACCAGAAAGTGTAAATAGGGGCGCTCCAAGTGGTAATATAAGAAATGTATTAAGTGATTCATTAATAGAGAGGAGAGGCCAAGACCAAACTTTAAGTGAAATAAAGGTAGAAACACCTCCAGGTGCTTCAAGGGGTGGCCGATGAGCCAGTATAAATCAAGGTGAGGCTTTAAGAGAAAACAAGGTAGAAATTGGGGTTTTAAGAGAAAACAAAGTAGAAATTGATGAGGTAGTTGGCTCGACTTTTAGTTCGATCCCCTTAGAGGTTGAAGGGATGATGGCTCATGTGTGAAATCAATTTGACATGGTGTTTAACATATTGGC
>pocclean_PZ5
NNNNNNNNNNNNNNNNNNNNNNNNNNNNNNNNNNNNNNNNNNNNNNNNNNNNNNNNNNNNNNNNNNNNNNNNNNNNNNNNNNNNNNNNNNNNNNNNNNNNNNNNNNNNNNNNNNNNNNNNNNNNNNNNNNNNNNNNNNNNNNNNNNNNNNNNNNNNNNNNTTGGTACAAATTTATTTAACAGATACAATTTTTTTACATTAAAAATGACAGCC-GTAGAAATTTTTTTATGCACAATTGTAGGTATATCGTTAACGGTGAATTATGGATTTGGTATTGGGTGATATGGTAGTTCTTCTCAAGCCTGGTTAAGGCACCAAATGGGCATAGACGGTGCAGAGAGGGTCCATCCTTGAGCTTATTTTAATTATGTGCGCCAGCATTCTATTGCTCGTAATGTTGGGGTACAAGTGAATCTAGATTCAACTGAAGGACCAAATGATGTTGGGGTACAAGTGAATCAAGAGTCTGAACAGTCTGTGGATGTTGTTTTTATAGAATTGGAAGGGCGAAGGGTCCCCGTAAGGGGGGTGAATCTACATGTTGAGCGGCGTGGTTATTTGGATAATCGGTCTAATCAAGAAGGTGTTGAGAATAGTTTAGGAGATCAATTTGAAGATGTGGCTTTTTTAGGGGGGAGTACAAGTACACTTACACCAGAAAGTGTAAATAGGGGCGCTCCAAGTGGTAATATAAGAAATGTATTAAGTGATTCATTAATAGAGAGGAGAGGCCAAGACCAAACTTTAAGTGAAATAAAGGTAGAAACACCTCCAGGTGCTTCAAGGGGTGGCCGATGAGCCAGTATAAATCAAGGTGAGGCTTTAAGAGAAAACAAGGTAGAAATTGGGGTTTTAAGAGAAAACAAAGTAGAAATTGATGAGNNNNNNNNNNNNNNNNNNNNNNNNNNNNNNNNNNNNNNNNNNNNNNNNNNNNNNNNNNNNNNNNNNNNNNNNNNNNNNNNNNNNNNNNNNNNNNN
>>PZ5a156
NNNNNNNNNNNNNNNNNNNNNNNNNNNNNNNNNNNNNNNNNNNNNNNNNNNNNNNNNNNNNNNNNNNNNNNNNNNNNNNNNNNNNNNNNNNNNNNNNNNNNNNNNNNNNNNNNNNNNNNNNNNNNNNNNNNNNNNNNNNNNNNNNNNNNNNNNNNNNNNNTTGGTACAAATTTATTTAACAGATACAATTTTTTTACATTAAAAATGACAGCC-GTAGAAATTTTTTTATGCACAATTGTAGGTATATCGTTAACGGTGAATTATGGATTTGGTATTGGGTGATATGGTAGTTCTTCTCAAGCCTGGTTAAGGCACCAAATGGGCATAGACGGTGCAGAGAGGGTCCATCCTTGAGCTTATTTTAATTATGTGCGCCANNNNNNNNNNNNNNNNNNNNNNNNNNNNNNNNNNNNNNNNNNNNNNNNNNNNNNNNNNNNNNNNNNNNNNNNNNNNNNNNNNNNNNNNNNNNNNNNNNNNNNNNNNNNNNNNNNNNNNNNNNNNNNNNNNNNNNNNNNNNNNNNNNNNNNNNNNNNNNNNNNNNNNNNNNNNNNNNNNNNNNNNNNNNNNNNNNNNNNNNNNNNNNNNNNNNNNNNNNNNNNNNNNNNNNNNNNNNNNNNNNNNNNNNNNNNNNNNNNNNNNNNNNNNNNNNNNNNNNNNNNNNNNNNNNNNNNNNNNNNNNNNNNNNNNNNNNNNNNNNNNNNNNNNNNNNNNNNNNNNNNNNNNNNNNNNNNNNNNNNNNNNNNNNNNNNNNNNNNNNNNNNNNNNNNNNNNNNNNNNNNNNNNNNNNNNNNNNNNNNNNNNNNNNNNNNNNNNNNNNNNNNNNNNNNNNNNNNNNNNNNNNNNNNNNNNNNNNNNNNNNNNNNNNNNNNNNNNNNNNNNNNNNNNNNNNNNNNNNNNNNNNNNNNNNNNNNNNNNNNNNNNNNNNNNNNNNNNNNNNNNNNNNNNNNNNNNNNNNNNNNNNNNNNNNNNNNNNNNNN
>EF526302_PZ5
NNNNNNNNNNNNNNNNNNNNNNNNNNNNNNNNNNNNNNNNNNNNNNNNNNNNNNNNNNNNNNNNNNNNNNNNNNNNNNNNNNNNNNNNNNNNNNNNNNNNNNNNNNNNNNNNNNNNNNNNNNNNNNNNNNNNNNNNNNNNNNNNNNNNNNNNNNNNNNNNTTGGTACAAATTTATTTAACAGATACAATTTTTTTACATTAAAAATGACAGCC-GTAGAAATTTTTTTATGCACAATTGTAGGTATATCGTTAACGGTGAATTATGGATTTGGTATTGGGTGATATGGTAGTTCTTCTCAAGCCTGGTTAAGGCACCAAATGGGCATAGACGGTGCAGAGAGGGTCCATCCTTGAGCTTATTTTAATTATGTGCGCCAGCATTCTATTGCTCGTAATGTTGGGGTACAAGTGAATCTAGATTCAACTGAAGGACCAAATGATGTTGGGGTACAAGTGAATCAAGAGTCTGAACAGTCTGTGGATGTTGTTTTTATAGAATTGGAAGGGCGAAGGGTCCCCGTAAGGGGGGTGAATCTACATGTTGAGCGGCGTGGTTATTTGGATAATCGGTCTAATCAAGAAGGTGTTGAGAATAGTTTAGGAGATCAATTTGAAGATGTGGCTTTTTTAGGGGGGAGTACAAGTACACTTACACCAGAAAGTGTAAATAGGGGCGCTCCAAGTGGTAATATAAGAAATGTATTAAGTGATTCATTAATAGAGAGGAGAGGCCAAGACCAAACTTTAAGTGAAATAAAGGTAGAAACACCTCCAGGTGCTTCAAGGGGTGGCCGATGAGCCAGTATAAATCAAGGTGAGGCTTTAAGAGAAAACAAGGTAGAAATTGGGGTTTTAAGAGAAAACAAAGTAGAAATTGATGAGNNNNNNNNNNNNNNNNNNNNNNNNNNNNNNNNNNNNNNNNNNNNNNNNNNNNNNNNNNNNNNNNNNNNNNNNNNNNNNNNNNNNNNNNNNNNNNN
>>PZ8a1
NNNNNNNNNNNNNNNNNNNNNNNNNNNNNNNNNNNNNNNNNNNNNNNNNNNNNNNNNNNNNNNNNNNNNNNNNNNNNNNNNNNNNNNNNNNNNNNNNNNNNNNNNNNNNNNNNNNNNNNNNNNNNNNNNNNNNNNNNNNNNNNNNNNNNNNNNNNNNNNNTTGGTACAAATTTATTTAACAGATACAATTTTTTTACATTAAAAATGACAGCC-GTAGAAATTTTTTTATGCACAATTATAGGTATATCGTTAACAGTAAATTATGGATTTGGTATTGGGTGATATAGTAGTTCTTCTCAAGCCTGGTTAAGGCACCAAATGGGCATAGACGGTACAGATATGGTCCATCCTTGAGCTTATTTTAATTATGTGCGCCANNNNNNNNNNNNNNNNNNNNNNNNNNNNNNNNNNNNNNNNNNNNNNNNNNNNNNNNNNNNNNNNNNNNNNNNNNNNNNNNNNNNNNNNNNNNNNNNNNNNNNNNNNNNNNNNNNNNNNNNNNNNNNNNNNNNNNNNNNNNNNNNNNNNNNNNNNNNNNNNNNNNNNNNNNNNNNNNNNNNNNNNNNNNNNNNNNNNNNNNNNNNNNNNNNNNNNNNNNNNNNNNNNNNNNNNNNNNNNNNNNNNNNNNNNNNNNNNNNNNNNNNNNNNNNNNNNNNNNNNNNNNNNNNNNNNNNNNNNNNNNNNNNNNNNNNNNNNNNNNNNNNNNNNNNNNNNNNNNNNNNNNNNNNNNNNNNNNNNNNNNNNNNNNNNNNNNNNNNNNNNNNNNNNNNNNNNNNNNNNNNNNNNNNNNNNNNNNNNNNNNNNNNNNNNNNNNNNNNNNNNNNNNNNNNNNNNNNNNNNNNNNNNNNNNNNNNNNNNNNNNNNNNNNNNNNNNNNNNNNNNNNNNNNNNNNNNNNNNNNNNNNNNNNNNNNNNNNNNNNNNNNNNNNNNNNNNNNNNNNNNNNNNNNNNNNNNNNNNNNNNNNNNNNNNNNNNNNNNNN
>>PZ7a23
NNNNNNNNNNNNNNNNNNNNNNNNNNNNNNNNNNNNNNNNNNNNNNNNNNNNNNNNNNNNNNNNNNNNNNNNNNNNNNNNNNNNNNNNNNNNNNNNNNNNNNNNNNNNNNNNNNNNNNNNNNNNNNNNNNNNNNNNNNNNNNNNNNNNNNNNNNNNNNNNTTGGTACAAATTTATTTAACAGACACAATTTTTTTACATTAAAAATGACAGCC-GTAGAAATTTTTTTATGCACAATTATAGGTATATCGTTAACTGTGAATTATGGATTTGGTATTGGGTGATATAGTAGTTCTTCTCAAGCCTGGTTAAGACACCAAATGGGCATAGACGGTGCAGATACGGTCCATCCTTGAGCTTATTTTAATTATGTGCGCCANNNNNNNNNNNNNNNNNNNNNNNNNNNNNNNNNNNNNNNNNNNNNNNNNNNNNNNNNNNNNNNNNNNNNNNNNNNNNNNNNNNNNNNNNNNNNNNNNNNNNNNNNNNNNNNNNNNNNNNNNNNNNNNNNNNNNNNNNNNNNNNNNNNNNNNNNNNNNNNNNNNNNNNNNNNNNNNNNNNNNNNNNNNNNNNNNNNNNNNNNNNNNNNNNNNNNNNNNNNNNNNNNNNNNNNNNNNNNNNNNNNNNNNNNNNNNNNNNNNNNNNNNNNNNNNNNNNNNNNNNNNNNNNNNNNNNNNNNNNNNNNNNNNNNNNNNNNNNNNNNNNNNNNNNNNNNNNNNNNNNNNNNNNNNNNNNNNNNNNNNNNNNNNNNNNNNNNNNNNNNNNNNNNNNNNNNNNNNNNNNNNNNNNNNNNNNNNNNNNNNNNNNNNNNNNNNNNNNNNNNNNNNNNNNNNNNNNNNNNNNNNNNNNNNNNNNNNNNNNNNNNNNNNNNNNNNNNNNNNNNNNNNNNNNNNNNNNNNNNNNNNNNNNNNNNNNNNNNNNNNNNNNNNNNNNNNNNNNNNNNNNNNNNNNNNNNNNNNNNNNNNNNNNNNNNNNNNNNNNN
>>PZ3i_JX994078.1 Pocillopora sp. Type 3 haplotype i ND5 gene, partial sequence; and ATP synthase subunit 6 (ATP6) gene, partial cds; mitochondrial
NNNNNNNNNNNNNNNNNNNNNNNNNNNNNNNNNNNNNNNNNNNNNNNNNNNNNTTTTGGCAGGATTTGGTCTGGTTTTTAAATTTGCAATGTTTATAATGGTGTTTATTACGCTATTAGAGGTGGCAGTTGCAATAATACAGGCCTATGTGTTTTGTCTGTTGGTACAAATTTATTTAACAGATACAATTTTTTTACATTAAAAATGACCGCC-GTAGAAATTTTTTTATGCACAATTATAGGGATGTCGCTAACTGTGAATTATGGATTTGGTATTGGGTGATATAGTAGTTCTTCTCAAGCCTGGTTAAGACACCAAATGGGCATAGACGGTGCAGATACGGTCCATCCTTGAGCTTATTTTAATTATGTGCGCCAGCATTCTATTGCTCGTAATGTTGGGGTACAAGTGAATCTAGATTCAACTGAAGGACCAAATGATGTTGGGGTACAAGTGAATCAAGAGTCTGAACAGTCTGTGGATGTTGTTTTTATAGAATTGGAAGGGCGAAGGGTCCCCGTAAGGGGGGTGAATCTACATGTTGAGCGGCGTGGTTATTTGGATAATCGGTCTAATCAAGAAGGTGTTGAGAATAGTTTAGGAGATCAATTTGAAGATGTGGCTTTTTTAGGGGGGAGTACAAGTACAATTACACCAGAAAGTGTAAATAGGGGCGCTCCAAGTGGTAATATAAGAAATGTATTAAGTGATTCATTAATAGAGAGGAGAGGCCAAGACCAAACTTTAAGTGAAATAAAGGTAGAAACACCTCCAGGTGCTTCCAGGGGTGGCCGATGAGCCAGTATAAATCAAGGTGAGGCTTTAAGAGAAAACAAGGTAGAAATTGGGGTTTTAAGAGAAAACAAAGTAGAAATTGATGAGNNNNNNNNNNNNNNNNNNNNNNNNNNNNNNNNNNNNNNNNNNNNNNNNNNNNNNNNNNNNNNNNNNNNNNNNNNNNNNNNNNNNNNNNNNNNNNN
>>PZ3h_JX994072.1 Pocillopora sp. Type 3 haplotype h ND5 gene, partial sequence; and ATP synthase subunit 6 (ATP6) gene, partial cds; mitochondrial
NNNNNNNNNNNNNNNNNNNNNNNNNNNNNNNNNNNNNNNNNNNNNNNNNNNNNTTTTGGCAGGATTTGGTCTGGTTTTTAAATTTGCAATGTTTATAATGGTGTTTATTACGCTATTAGAGGTGGCAGTTGCAATAATACAGGCCTATGTGTTTTGTCTGTTGGTACAAATTTATTTAACAGATACAATTTTTTTACATTAAAAATGACCGCC-GTAGAAATTTTTTTATGCACAATTATAGGGATGTCGCTAACTGTGAATTATGGATTTGGTATTGGGTGATATAGTAGTTCTTCTCAAGCCTGGTTAAGACACCAAATGGGCATAGACGGTGCAGATACGGTCCATCCTTGAGCTTATTTTAATTATGTGCGCCAGCATTCTATTGCTCGTAATGTTGGGGTACAAGTGAATCTAGATTCAACTGAAGGACCAAATGATGTTGGGGTACAAGTGAATCAAGAGTCTGAACAGTCTGTGGATGTTGTTTTTATAGAATTGGAAGGGCGAAGGGTCCCCGTAAGGGGGGTGAATCTACATGTTGAGCGGCGTGGTCATTTGGATAATCGGTCTAATCAAGAAGGTGTTGAGAATAGTTTAGGAGATCAATTTGAAGATGTGGCTTTTTTAGGGGGGAGTACAAGTACAATTACACCAGAAAGTGTAAATAGGGGCGCTCCAAGTGGTAATATAAGAAATGTATTAAGTGATTCATTAATAGAGAGGAGAGGCCAAGACCAAACTTTAAGTGAAATAAAGGTAGAAACACCTCCAGGTGCTTCAAGGGGTGGCCGATGAGCCAGTATAAATCAAGGTGAGGCTTTAAGAGAAAACAAGGTAGAAATTGGGGTTTTAAGAGAAAACAAAGTAGAAATTGATGAGNNNNNNNNNNNNNNNNNNNNNNNNNNNNNNNNNNNNNNNNNNNNNNNNNNNNNNNNNNNNNNNNNNNNNNNNNNNNNNNNNNNNNNNNNNNNNNN
>P._verrucosa_LC222446.1_Z3b Pocillopora sp. Type 3 mitochondrial genes for ATP synthase subunit 6, hypothetical protein, partial CDS, haplotype: b
NNNNNNNNNNNNNNNNNNNNNNNNNNNNNNNNNNNNNNNNNNNNNNNNNNNNNTTTTGGCAGGATTTGGTCTGGTTTTTAAATTTGCAATGTTTATAATGGTGTTTATTACGCTATTAGAGGTGGCAGTTGCAATAATACAGGCCTATGTGTTTTGTCTGTTGGTACAAATTTATTTAACAGATACAATTTTTTTACATTAAAAATGACCGCC-GTAGAAATTTTTTTATGCACAATTATAGGGATGTCGCTAACTGTGAATTATGGATTTGGTATTGGGTGATATAGTAGTTCTTCTCAAGCCTGGTTAAGACACCAAATGGGCATAGACGGTACAGATACGGTCCATCCTTGAGCTTATTTTAATTATGTGCGCCAGCATTCTATTGCTCGTAATGTTGGGGTACAAGTGAATCTAGATTCAACTGAAGGACCAAATGATGTTGGGGTACAAGTGAATCAAGAGTCTGAACAGTCTGTGGATGTTGTTTTTATAGAATTGGAAGGGCGAAGGGTCCCCGTAAGGGGGGTGAATCTACATGTTGAGCGGCGTGGTTATTTGGATAATCGGTCTAATCAAGAAGGTGTTGAGAATAGTTTAGGAGATCAATTTGAAGATGTGGCTTTTTTAGGGGGGAGTACAAGTACAATTACACCAGAAAGTGTAAATAGGGGCGCTCCAAGTGGTAATATAAGAAATGTATTAAGTGATTCATTAATAGAGAGGAGAGGCCAAGACCAAACTTTAAGTGAAATAAAGGTAGAAACACCTCCAGGTGCTTCAAGGGGTGGCCGATGAGCCAGTATAAATCAAGGTGAGGCTTTAAGAGAAAACAAGGTAGAAATTGGGGTTTTAAGAGAAAACAAAGTAGAAATTGATGAGNNNNNNNNNNNNNNNNNNNNNNNNNNNNNNNNNNNNNNNNNNNNNNNNNNNNNNNNNNNNNNNNNNNNNNNNNNNNNNNNNNNNNNNNNNNNNNN
>>PZ3j1
NNNNNNNNNNNNNNNNNNNNNNNNNNNNNNNNNNNNNNNNNNNNNNNNNNNNNNNNNNNNNNNNNNNNNNNNNNNNNNNNNNNNNNNNNNNNNNNNNNNNNNNNNNNNNNNNNNNNNNNNNNNNNNNNNNNNNNNNNNNNNNNNNNNNNNNNNNNNNNNNTTGGTACAAATTTATTTAACAGATACAATTTTTTTACATTAAAAATGACCGCC-GTAGAAATTTTTTTATGCACAATTATAGGGATGTCGCTAACTGTGAATTATGGATTTGGTATTGGGTGATATAGTAGTTCTTCTCAAGCCTGGTTAAGACACCAAATGGGCATAGACGGTGCAGATACGGTCCATCCTTGAGCTTATTTTAATTATGTGCGCCANNNNNNNNNNNNNNNNNNNNNNNNNNNNNNNNNNNNNNNNNNNNNNNNNNNNNNNNNNNNNNNNNNNNNNNNNNNNNNNNNNNNNNNNNNNNNNNNNNNNNNNNNNNNNNNNNNNNNNNNNNNNNNNNNNNNNNNNNNNNNNNNNNNNNNNNNNNNNNNNNNNNNNNNNNNNNNNNNNNNNNNNNNNNNNNNNNNNNNNNNNNNNNNNNNNNNNNNNNNNNNNNNNNNNNNNNNNNNNNNNNNNNNNNNNNNNNNNNNNNNNNNNNNNNNNNNNNNNNNNNNNNNNNNNNNNNNNNNNNNNNNNNNNNNNNNNNNNNNNNNNNNNNNNNNNNNNNNNNNNNNNNNNNNNNNNNNNNNNNNNNNNNNNNNNNNNNNNNNNNNNNNNNNNNNNNNNNNNNNNNNNNNNNNNNNNNNNNNNNNNNNNNNNNNNNNNNNNNNNNNNNNNNNNNNNNNNNNNNNNNNNNNNNNNNNNNNNNNNNNNNNNNNNNNNNNNNNNNNNNNNNNNNNNNNNNNNNNNNNNNNNNNNNNNNNNNNNNNNNNNNNNNNNNNNNNNNNNNNNNNNNNNNNNNNNNNNNNNNNNNNNNNNNNNNNNNNNNNNNN
>>PZ3g16
NNNNNNNNNNNNNNNNNNNNNNNNNNNNNNNNNNNNNNNNNNNNNNNNNNNNNNNNNNNNNNNNNNNNNNNNNNNNNNNNNNNNNNNNNNNNNNNNNNNNNNNNNNNNNNNNNNNNNNNNNNNNNNNNNNNNNNNNNNNNNNNNNNNNNNNNNNNNNNNNTTGGTACAAATTTATTTAACAGATACAATTTTTTTACATTAAAAATGACCGCC-GTAGAAATTTTTTTATGCACAATTATAGGGATGTCGCTAACTGTGAATTATGGATTTGGTATTGGGTGATATAGTAGTTCTTCTCAAGCCTGGTTAAGACACCAAATGGGCATAGACGGTACAGATACGGTCCATCCTTGAGCTTATTTTAATTATGTGCGCCANNNNNNNNNNNNNNNNNNNNNNNNNNNNNNNNNNNNNNNNNNNNNNNNNNNNNNNNNNNNNNNNNNNNNNNNNNNNNNNNNNNNNNNNNNNNNNNNNNNNNNNNNNNNNNNNNNNNNNNNNNNNNNNNNNNNNNNNNNNNNNNNNNNNNNNNNNNNNNNNNNNNNNNNNNNNNNNNNNNNNNNNNNNNNNNNNNNNNNNNNNNNNNNNNNNNNNNNNNNNNNNNNNNNNNNNNNNNNNNNNNNNNNNNNNNNNNNNNNNNNNNNNNNNNNNNNNNNNNNNNNNNNNNNNNNNNNNNNNNNNNNNNNNNNNNNNNNNNNNNNNNNNNNNNNNNNNNNNNNNNNNNNNNNNNNNNNNNNNNNNNNNNNNNNNNNNNNNNNNNNNNNNNNNNNNNNNNNNNNNNNNNNNNNNNNNNNNNNNNNNNNNNNNNNNNNNNNNNNNNNNNNNNNNNNNNNNNNNNNNNNNNNNNNNNNNNNNNNNNNNNNNNNNNNNNNNNNNNNNNNNNNNNNNNNNNNNNNNNNNNNNNNNNNNNNNNNNNNNNNNNNNNNNNNNNNNNNNNNNNNNNNNNNNNNNNNNNNNNNNNNNNNNNNNNNNNNNNNNNN
>PZ3e_JX994083.1 Pocillopora sp. Type 3 haplotype e ND5 gene, partial sequence; and ATP synthase subunit 6 (ATP6) gene, partial cds; mitochondrial
NNNNNNNNNNNNNNNNNNNNNNNNNNNNNNNNNNNNNNNNNNNNNNNNNNNNNTTTTGGCAGGATTTGGTCTGGTTTTTAAATTTGCAATGTTTATAATGGTGTTTATTACGCTATTAGAGGTGGCAGTTGCAATAATACAGGCCTATGTGTTTTGTCTGTTGGTACAAATTTATTTAACAGATACAATTTTTTTACATTAAAAATGACCGCC-GTAGAAATTTTTTTATGCACAATTATAGGGATGTCGCTAGCTGTGAATTATGGATTTGGTATTGGGTGATATAGTAGTTCTTCTCAAGCCTGGTTAAGACACCAAATGGGCATAGACGGTGCAGATACGGTCCATCCTTGAGCTTATTTTAATTATGTGCGCCAGCATTCTATTGCTCGTAATGTTGGGGTACAAGTGAATCTAGATTCAACTGAAGGACCAAATGATGTTGGGGTACAAGTGAATCAAGAGTCTGAACAGTCTGTGGATGTTGTTTTTATAGAATTGGAAGGGCGAAGGGTCCCCGTAAGGGGGGTGAATCTACATGTTGAGCGGCGTGGTCATTTGGATAATCGGTCTAATCAAGAAGGTGTTGAGAATAGTTTAGGAGATCAATTTGAAGATGTGGCTTTTTTAGGGGGGAGTACAAGTACAATTACACCAGAAAGTGTAAATAGGGGCGCTCCAAGTGGTAATATAAGAAATGTATTAAGTGATTCATTAATAGAGAGGAGAGGCCAAGACCAAACTTTAAGTGAAATAAAGGTAGAAACACCTCCAGGTGCTTCAAGGGGTGGCCGATGAGCCAGTATAAATCAAGGTGAGGCTTTAAGAGAAAACAAGGTAGAAATTGGGGTTTTAAGAGAAAACAAAGTAGAAATTGATGAGNNNNNNNNNNNNNNNNNNNNNNNNNNNNNNNNNNNNNNNNNNNNNNNNNNNNNNNNNNNNNNNNNNNNNNNNNNNNNNNNNNNNNNNNNNNNNNN
>>PZ3e18
NNNNNNNNNNNNNNNNNNNNNNNNNNNNNNNNNNNNNNNNNNNNNNNNNNNNNNNNNNNNNNNNNNNNNNNNNNNNNNNNNNNNNNNNNNNNNNNNNNNNNNNNNNNNNNNNNNNNNNNNNNNNNNNNNNNNNNNNNNNNNNNNNNNNNNNNNNNNNNNNTTGGTACAAATTTATTTAACAGATACAATTTTTTTACATTAAAAATGACCGCC-GTAGAAATTTTTTTATGCACAATTATAGGGATGTCGCTAGCTGTGAATTATGGATTTGGTATTGGGTGATATAGTAGTTCTTCTCAAGCCTGGTTAAGACACCAAATGGGCATAGACGGTGCAGATACGGTCCATCCTTGAGCTTATTTTAATTATGTGCGCCANNNNNNNNNNNNNNNNNNNNNNNNNNNNNNNNNNNNNNNNNNNNNNNNNNNNNNNNNNNNNNNNNNNNNNNNNNNNNNNNNNNNNNNNNNNNNNNNNNNNNNNNNNNNNNNNNNNNNNNNNNNNNNNNNNNNNNNNNNNNNNNNNNNNNNNNNNNNNNNNNNNNNNNNNNNNNNNNNNNNNNNNNNNNNNNNNNNNNNNNNNNNNNNNNNNNNNNNNNNNNNNNNNNNNNNNNNNNNNNNNNNNNNNNNNNNNNNNNNNNNNNNNNNNNNNNNNNNNNNNNNNNNNNNNNNNNNNNNNNNNNNNNNNNNNNNNNNNNNNNNNNNNNNNNNNNNNNNNNNNNNNNNNNNNNNNNNNNNNNNNNNNNNNNNNNNNNNNNNNNNNNNNNNNNNNNNNNNNNNNNNNNNNNNNNNNNNNNNNNNNNNNNNNNNNNNNNNNNNNNNNNNNNNNNNNNNNNNNNNNNNNNNNNNNNNNNNNNNNNNNNNNNNNNNNNNNNNNNNNNNNNNNNNNNNNNNNNNNNNNNNNNNNNNNNNNNNNNNNNNNNNNNNNNNNNNNNNNNNNNNNNNNNNNNNNNNNNNNNNNNNNNNNNNNNNNNNNNNNNN
>>PZ3c105
NNNNNNNNNNNNNNNNNNNNNNNNNNNNNNNNNNNNNNNNNNNNNNNNNNNNNNNNNNNNNNNNNNNNNNNNNNNNNNNNNNNNNNNNNNNNNNNNNNNNNNNNNNNNNNNNNNNNNNNNNNNNNNNNNNNNNNNNNNNNNNNNNNNNNNNNNNNNNNNNTTGGTACAAATTTATTTAACAGATACAATTTTTTTACATTAAAAATGACCGCC-GTAGAAATTTTTTTATGCACAATTATAGGGATGTCGCTAACTGTGAATTATGGATTTGGTATTGGGTGATATAGTAGTTCTTCTCAAGCCTGGTTAAGACACCAAATGGGCATAGACGGTACAGGTACGGTCCATCCTTGAGCTTATTTTAATTATGTGCGCCANNNNNNNNNNNNNNNNNNNNNNNNNNNNNNNNNNNNNNNNNNNNNNNNNNNNNNNNNNNNNNNNNNNNNNNNNNNNNNNNNNNNNNNNNNNNNNNNNNNNNNNNNNNNNNNNNNNNNNNNNNNNNNNNNNNNNNNNNNNNNNNNNNNNNNNNNNNNNNNNNNNNNNNNNNNNNNNNNNNNNNNNNNNNNNNNNNNNNNNNNNNNNNNNNNNNNNNNNNNNNNNNNNNNNNNNNNNNNNNNNNNNNNNNNNNNNNNNNNNNNNNNNNNNNNNNNNNNNNNNNNNNNNNNNNNNNNNNNNNNNNNNNNNNNNNNNNNNNNNNNNNNNNNNNNNNNNNNNNNNNNNNNNNNNNNNNNNNNNNNNNNNNNNNNNNNNNNNNNNNNNNNNNNNNNNNNNNNNNNNNNNNNNNNNNNNNNNNNNNNNNNNNNNNNNNNNNNNNNNNNNNNNNNNNNNNNNNNNNNNNNNNNNNNNNNNNNNNNNNNNNNNNNNNNNNNNNNNNNNNNNNNNNNNNNNNNNNNNNNNNNNNNNNNNNNNNNNNNNNNNNNNNNNNNNNNNNNNNNNNNNNNNNNNNNNNNNNNNNNNNNNNNNNNNNNNNNNNNNNN
>>PZ3d10
NNNNNNNNNNNNNNNNNNNNNNNNNNNNNNNNNNNNNNNNNNNNNNNNNNNNNNNNNNNNNNNNNNNNNNNNNNNNNNNNNNNNNNNNNNNNNNNNNNNNNNNNNNNNNNNNNNNNNNNNNNNNNNNNNNNNNNNNNNNNNNNNNNNNNNNNNNNNNNNNTTGGTACAAATTTATTTAACAGATACAATTTTTTTACATTAAAAATGACCGCC-GTAGAAATTTTTTTATGCACAATTATAGGGATGTCGTTAACTGTGAATTATGGATTTGGTATTGGGTGATATAGTAGTTCTTCTCAAGCCTGGTTAAGACACCAAATGGGCATAGACGGTGTAGATACGGTCCATCCTTGAGCTTATTTTAATTATGTGCGCCANNNNNNNNNNNNNNNNNNNNNNNNNNNNNNNNNNNNNNNNNNNNNNNNNNNNNNNNNNNNNNNNNNNNNNNNNNNNNNNNNNNNNNNNNNNNNNNNNNNNNNNNNNNNNNNNNNNNNNNNNNNNNNNNNNNNNNNNNNNNNNNNNNNNNNNNNNNNNNNNNNNNNNNNNNNNNNNNNNNNNNNNNNNNNNNNNNNNNNNNNNNNNNNNNNNNNNNNNNNNNNNNNNNNNNNNNNNNNNNNNNNNNNNNNNNNNNNNNNNNNNNNNNNNNNNNNNNNNNNNNNNNNNNNNNNNNNNNNNNNNNNNNNNNNNNNNNNNNNNNNNNNNNNNNNNNNNNNNNNNNNNNNNNNNNNNNNNNNNNNNNNNNNNNNNNNNNNNNNNNNNNNNNNNNNNNNNNNNNNNNNNNNNNNNNNNNNNNNNNNNNNNNNNNNNNNNNNNNNNNNNNNNNNNNNNNNNNNNNNNNNNNNNNNNNNNNNNNNNNNNNNNNNNNNNNNNNNNNNNNNNNNNNNNNNNNNNNNNNNNNNNNNNNNNNNNNNNNNNNNNNNNNNNNNNNNNNNNNNNNNNNNNNNNNNNNNNNNNNNNNNNNNNNNNNNNNNNNNNNN
>>PZ3f6
NNNNNNNNNNNNNNNNNNNNNNNNNNNNNNNNNNNNNNNNNNNNNNNNNNNNNNNNNNNNNNNNNNNNNNNNNNNNNNNNNNNNNNNNNNNNNNNNNNNNNNNNNNNNNNNNNNNNNNNNNNNNNNNNNNNNNNNNNNNNNNNNNNNNNNNNNNNNNNNNTTGGTACAAATTTATTTAACAGATACAATTTTTTTACATTAAAAGTGACCGCC-GTAGAAATTTTTTTATGCACAATTATAGGGATGTCGTTAACTGTGAATTATGGATTTGGTATTGGGTGATATAGTAGTTCTTCTCAAGCCTGGTTAAGACACCAAATGGGCATAGACGGTGTAGATACGGTCCATCCTTGAGCTTATTTTAATTATGTGCGCCANNNNNNNNNNNNNNNNNNNNNNNNNNNNNNNNNNNNNNNNNNNNNNNNNNNNNNNNNNNNNNNNNNNNNNNNNNNNNNNNNNNNNNNNNNNNNNNNNNNNNNNNNNNNNNNNNNNNNNNNNNNNNNNNNNNNNNNNNNNNNNNNNNNNNNNNNNNNNNNNNNNNNNNNNNNNNNNNNNNNNNNNNNNNNNNNNNNNNNNNNNNNNNNNNNNNNNNNNNNNNNNNNNNNNNNNNNNNNNNNNNNNNNNNNNNNNNNNNNNNNNNNNNNNNNNNNNNNNNNNNNNNNNNNNNNNNNNNNNNNNNNNNNNNNNNNNNNNNNNNNNNNNNNNNNNNNNNNNNNNNNNNNNNNNNNNNNNNNNNNNNNNNNNNNNNNNNNNNNNNNNNNNNNNNNNNNNNNNNNNNNNNNNNNNNNNNNNNNNNNNNNNNNNNNNNNNNNNNNNNNNNNNNNNNNNNNNNNNNNNNNNNNNNNNNNNNNNNNNNNNNNNNNNNNNNNNNNNNNNNNNNNNNNNNNNNNNNNNNNNNNNNNNNNNNNNNNNNNNNNNNNNNNNNNNNNNNNNNNNNNNNNNNNNNNNNNNNNNNNNNNNNNNNNNNNNNNNNNNNN
>PZ3a_LC222445.1 Pocillopora sp. Type 3 mitochondrial genes for ATP synthase subunit 6, hypothetical protein, partial CDS, haplotype: a
NNNNNNNNNNNNNNNNNNNNNNNNNNNNNNNNNNNNNNNNNNNNNNNNNNNNNTTTTGGCAGGATTTGGTCTGGTTTTTAAATTTGCAATGTTTATAATGGTGTTTATTACGCTATTAGAGGTGGCAGTTGCAATAATACAGGCCTATGTGTTTTGTCTGTTGGTACAAATTTATTTAACAGATACAATTTTTTTACATTAAAAATGACCGCC-GTAGAAATTTTTTTATGCACAATTATAGGGATGTCGCTAACTGTGAATTATGGATTTGGTATTGGGTGATATAGTAGTTCTTCTCAAGCCTGGTTAAGACACCAAATGGGCATAGACGGTGCAGATACGGTTCATCCTTGAGCTTATTTTAATTATGTGCGCCAGCATTCTATTGCTCGTAATGTTGGGGTACAAGTGAATCTAGATTCAACTGAAGGACCAAATGATGTTGGGGTACAAGTGAATCAAGAGTCTGAACAGTCTGTGGATGTTGTTTTTATAGAATTGGAAGGGCGAAGGGTCCCCGTAAGGGGGGTGAATCTACATGTTGAGCGGCGTGGTTATTTGGATAATCGGTCTAATCAAGAAGGTGTTGAGAATAGTTTAGGAGATCAATTTGAAGATGTGGCTTTTTTAGGGGGGAGTACAAGTACAATTACACCAGAAAGTGTAAATAGGGGCGCTCCAAGTGGTAATATAAGAAATGTATTAAGTGATTCATTAATAGAGAGGAGAGGCCAAGACCAAACTTTAAGTGAAATAAAGGTAGAAACACCTCCAGGTGCTTCAAGGGGTGGCCGATGAGCCAGTATAAATCAAGGTGAGGCTTTAAGAGAAAACAAGGTAGAAATTGGGGTTTTAAGAGAAAACAAAGTAGAAATTGATGAGNNNNNNNNNNNNNNNNNNNNNNNNNNNNNNNNNNNNNNNNNNNNNNNNNNNNNNNNNNNNNNNNNNNNNNNNNNNNNNNNNNNNNNNNNNNNNNN
>>PZ3a47
NNNNNNNNNNNNNNNNNNNNNNNNNNNNNNNNNNNNNNNNNNNNNNNNNNNNNNNNNNNNNNNNNNNNNNNNNNNNNNNNNNNNNNNNNNNNNNNNNNNNNNNNNNNNNNNNNNNNNNNNNNNNNNNNNNNNNNNNNNNNNNNNNNNNNNNNNNNNNNNNTTGGTACAAATTTATTTAACAGATACAATTTTTTTACATTAAAAATGACCGCCAGTAGAAATTTTTTTATGCACAATTATAGGGATGTCGCTAACTGTGAATTATGGATTTGGTATTGGGTGATATAGTAGTTCTTCTCAAGCCTGGTTAAGACACCAAATGGGCATAGACGGTGCAGATACGGTTCATCCTTGAGCTTATTTTAATTATGTGCGCCANNNNNNNNNNNNNNNNNNNNNNNNNNNNNNNNNNNNNNNNNNNNNNNNNNNNNNNNNNNNNNNNNNNNNNNNNNNNNNNNNNNNNNNNNNNNNNNNNNNNNNNNNNNNNNNNNNNNNNNNNNNNNNNNNNNNNNNNNNNNNNNNNNNNNNNNNNNNNNNNNNNNNNNNNNNNNNNNNNNNNNNNNNNNNNNNNNNNNNNNNNNNNNNNNNNNNNNNNNNNNNNNNNNNNNNNNNNNNNNNNNNNNNNNNNNNNNNNNNNNNNNNNNNNNNNNNNNNNNNNNNNNNNNNNNNNNNNNNNNNNNNNNNNNNNNNNNNNNNNNNNNNNNNNNNNNNNNNNNNNNNNNNNNNNNNNNNNNNNNNNNNNNNNNNNNNNNNNNNNNNNNNNNNNNNNNNNNNNNNNNNNNNNNNNNNNNNNNNNNNNNNNNNNNNNNNNNNNNNNNNNNNNNNNNNNNNNNNNNNNNNNNNNNNNNNNNNNNNNNNNNNNNNNNNNNNNNNNNNNNNNNNNNNNNNNNNNNNNNNNNNNNNNNNNNNNNNNNNNNNNNNNNNNNNNNNNNNNNNNNNNNNNNNNNNNNNNNNNNNNNNNNNNNNNNNNNNNNNNNN
>PA18JP18_Z3b
NNNNNNNNNNNNNNNNNNNNNNNNNNNNNNNNNNNNNNNNNNNNNNNNNNNNNNNNNNNNNNNNNNNNNNNNNNNNNNNNNNNNNNNNNNNNNNNNNNNNNNNNNNNNNNNNNNNNNNNNNNNNNNNNNNNNNNNNNNNNNNNNNNNNNNNNNNNNNNNN?????????????????????????????????????????????????????-???????????????????????????????????????????????????????????????????????????????????????????????????????????????????????????????????????????????????????????????????????????????????????????????????????????????????????????????????????????????????????????????????????????????????????????????????????????????????????????????????????????????????????????????????????TAATCAAGAAGG???????????????????GATCAATTTGAAGATGTGGCTTTTTTAGGGGGGAGTACAAGTACAATTACACCAGAAAGTGTAAATAGGGGCGCTCCAAGTGGTAATATAAGAAATGTATTAAGTGATTCATTAATAGAGAGGAGAGGCCAAGACCAAACTTTA???????????????????????????????????????????????ATGAGCCAGTATAAATCAAGGTGAGGCTTTAAGAGAAAACAAGGTAGAAATTGGGGTTTTAAGAGAAAACAAAGTAGAAATTGATGAGNNNNNNNNNNNNNNNNNNNNNNNNNNNNNNNNNNNNNNNNNNNNNNNNNNNNNNNNNNNNNNNNNNNNNNNNNNNNNNNNNNNNNNNNNNNNNNN
>>PZ3b17
NNNNNNNNNNNNNNNNNNNNNNNNNNNNNNNNNNNNNNNNNNNNNNNNNNNNNNNNNNNNNNNNNNNNNNNNNNNNNNNNNNNNNNNNNNNNNNNNNNNNNNNNNNNNNNNNNNNNNNNNNNNNNNNNNNNNNNNNNNNNNNNNNNNNNNNNNNNNNNNNTTGGTACAAATTTATTTAACAGATACAATTTTTTTACATTAAAAATGACCGCC-GTAGAAATTTTTTTATGCACAATTATAGGGATGTCGCTAACTGTGAATTATGGATTTGGTATTGGGTGATATAGTAGTTCTTCTCAAGCCTGGTTAAGACACCAAATGGGCATAGACGGTGTAGATACGGTCCATCCTTGAGCTTATTTTAATTATGTGCGCCANNNNNNNNNNNNNNNNNNNNNNNNNNNNNNNNNNNNNNNNNNNNNNNNNNNNNNNNNNNNNNNNNNNNNNNNNNNNNNNNNNNNNNNNNNNNNNNNNNNNNNNNNNNNNNNNNNNNNNNNNNNNNNNNNNNNNNNNNNNNNNNNNNNNNNNNNNNNNNNNNNNNNNNNNNNNNNNNNNNNNNNNNNNNNNNNNNNNNNNNNNNNNNNNNNNNNNNNNNNNNNNNNNNNNNNNNNNNNNNNNNNNNNNNNNNNNNNNNNNNNNNNNNNNNNNNNNNNNNNNNNNNNNNNNNNNNNNNNNNNNNNNNNNNNNNNNNNNNNNNNNNNNNNNNNNNNNNNNNNNNNNNNNNNNNNNNNNNNNNNNNNNNNNNNNNNNNNNNNNNNNNNNNNNNNNNNNNNNNNNNNNNNNNNNNNNNNNNNNNNNNNNNNNNNNNNNNNNNNNNNNNNNNNNNNNNNNNNNNNNNNNNNNNNNNNNNNNNNNNNNNNNNNNNNNNNNNNNNNNNNNNNNNNNNNNNNNNNNNNNNNNNNNNNNNNNNNNNNNNNNNNNNNNNNNNNNNNNNNNNNNNNNNNNNNNNNNNNNNNNNNNNNNNNNNNNNNNNNNNN
>S2_Z3b
TTTGGGGATTCGTTTAGCAGCAAATCTTTCTGCCGGGCATCTTTTATTTGCAATTTTGGCAGGATTTGGTCTGGTTTTTAAATTTGCAATGTTTATAATGGTGTTTATTACGCTATTAGAGGTGGCAGTTGCAATAATACAGGCCTATGTGTTTTGTCTGTTGGTACAAATTTATTTAACAGATACAATTTTTTTACATTAAAAATGACCGCC-GTAGAAATTTTTTTATGCACAATTATAGGGATGTCGCTAACTGTGAATTATGGATTTGGTATTGGGTGATATAGTAGTTCTTCTCAAGCCTGGTTAAGACACCAAATGGGCATAGACGGTGTAGATACGGTCCATCCTTGAGCTTATTTTAATTATGTGCGCCAGCATTCTATTGCTCGTAATGTTGGGGTACAAGTGAATCTAGATTCAACTGAAGGACCAAATGATGTTGGGGTACAAGTGAATCAAGAGTCTGAACAGTCTGTGGATGTTGTTTTTATAGAATTGGAAGGGCGAAGGGTCCCCGTAAGGGGGGTGAATCTACATGTTGAGCGGCGTGGTTATTTGGATAATCGGTCTAATCAAGAAGGTGTTGAGAATAGTTTAGGAGATCAATTTGAAGATGTGGCTTTTTTAGGGGGGAGTACAAGTACAATTACACCAGAAAGTGTAAATAGGGGCGCTCCAAGTGGTAATATAAGAAATGTATTAAGTGATTCATTAATAGAGAGGAGAGGCCAAGACCAAACTTTAAGTGAAATAAAGGTAGAAACACCTCCAGGTGCTTCAAGGGGTGGCCGATGAGCCAGTATAAATCAAGGTGAGGCTTTAAGAGAAAACAAGGTAGAAATTGGGGTTTTAAGAGAAAACAAAGTAGAAATTGATGAGGTAGTTGGCTCGACTTTTAGTTCGATCCCCTTAGAGGTTGAAGGGATGATGGCTCATGTGTGAAATCAATTTGACATGGTGTTTAACATATTGGC
>SD3_Z3b
????????????????????????????????????????????????????????????????????????????????????????????????????????????????????????????????????????????????????????????????????????????????????????????TTTTTTTACATTAAAAATGACCGCC-GTAGAAATTTTTTTAT??????????AGGGATGTCGCTAACTGTGAATTATGGATTTGGTATTGGGTGATATAGTAGTTCTTCTCAAGCCTGGTTAAGACACCAAATGGGCATAGACGGTGTAGATACGGTCCATCCTTGAGCTTATTTTAATTATGTGCGCCAGCATTCTATTGCTCGTAATGTTGGGGTACAAGTGAATCTAGATTCAACTGAAGGACCAAATGATGTTGGGGTACAAGTGAATCAAGAGTCTGAACAGTCTGTGGATGTTGTTTTTATAGAATTGGAAGGGCGAAGGGTCCCCGTAAGGGGGGTGAATCTACATGTTGAGCGGCGTGGTTATTTGGATAATCGGTCTAATCAAGAAGGTGTTGAGAATAGTTTAGGAGATCAATTTGAAGATGTGGCTTTTTTAGGGGGGAGTACAAGTACAATTACACCAGAAAGTGTAAATAGGGGCGCTCCAAGTGGTAATATAAGAAATGTATTAAGTGATTCATTAATAGAGAGGAGAGGCCAAGACCAAACTTTAAGTGAAATAAAGGTAGAAACACCTCCAGGTGCTTCAAGGGGTGGCCGATGAGCCAGTATAAATCAAGGTGAGGCTTTAAGAGAAAACAAGGTAGAAATTGGGGTTTTAAGAGAAAACAAAGTAGAAATTGATGAGGTAGTTGGCTCGACTTTTAGTTCGATCCCCTTAGAGGTTGAAGGGATGATGGCTCATGTGTGAAATCAATTTGACATGGTGTTTAACATATTGGC
>>PZ1b5
NNNNNNNNNNNNNNNNNNNNNNNNNNNNNNNNNNNNNNNNNNNNNNNNNNNNNNNNNNNNNNNNNNNNNNNNNNNNNNNNNNNNNNNNNNNNNNNNNNNNNNNNNNNNNNNNNNNNNNNNNNNNNNNNNNNNNNNNNNNNNNNNNNNNNNNNNNNNNNNNTTGGTACAAATTTATTTAACTGATACAATTTTTTTACATTAAAAATGACAGCC-GTAGAAATTTTTTTATGCACAATTATAGGTATATCGTTAACAGTGAATTATGGATTTGGTATTGGGTGATATAGTAGCTCTTCTCAAGCCTGGTTAAGGCACCAAATGGGCATAGACGGTACAGAGATGGTCCATCCTTGAGCTTATTTTAATTATGTGCGCCANNNNNNNNNNNNNNNNNNNNNNNNNNNNNNNNNNNNNNNNNNNNNNNNNNNNNNNNNNNNNNNNNNNNNNNNNNNNNNNNNNNNNNNNNNNNNNNNNNNNNNNNNNNNNNNNNNNNNNNNNNNNNNNNNNNNNNNNNNNNNNNNNNNNNNNNNNNNNNNNNNNNNNNNNNNNNNNNNNNNNNNNNNNNNNNNNNNNNNNNNNNNNNNNNNNNNNNNNNNNNNNNNNNNNNNNNNNNNNNNNNNNNNNNNNNNNNNNNNNNNNNNNNNNNNNNNNNNNNNNNNNNNNNNNNNNNNNNNNNNNNNNNNNNNNNNNNNNNNNNNNNNNNNNNNNNNNNNNNNNNNNNNNNNNNNNNNNNNNNNNNNNNNNNNNNNNNNNNNNNNNNNNNNNNNNNNNNNNNNNNNNNNNNNNNNNNNNNNNNNNNNNNNNNNNNNNNNNNNNNNNNNNNNNNNNNNNNNNNNNNNNNNNNNNNNNNNNNNNNNNNNNNNNNNNNNNNNNNNNNNNNNNNNNNNNNNNNNNNNNNNNNNNNNNNNNNNNNNNNNNNNNNNNNNNNNNNNNNNNNNNNNNNNNNNNNNNNNNNNNNNNNNNNNNNNNNNNNNNNN
>J001_Z1
TTTGGGGATTCGTTTAGCAGCAAATCT??????????????????????????????????????????????????????????????????????????????????????????????????????????????????????TATGTGTTTTGTCTGTTGGTACAAATTTAT?????????????????????CATTAAAAATGACAGCC-GTAGAAATTTTTTTATGCACAATTATAGGTATATCGTTAACAGTGAATTATGGATTTGGTATTGGGTGATATAGTAGCTCTTCTCAAGCCTGGTTAAGGCACCAAATGGGCATAGACGGTACAGATATGGTCCATCCTTGAGCTTATTTTAATTATGTGCGCCAGCATTCTATTGCTCGTAATGTTGGGGTACAAGTGAATCTAGATTCAACTGAAGGACCAAATGATGTTGGGGTACAAGTGAATCAAGAGTCTGAACAGTCTGTGGATGTTGTTTTTATAGAATTGGAAGGGCGAAGGGTCCCCGTAAGGGGGGTGAATCTACATGTTGAGCGGCGTGGTTATTTGGATAATCGGTCTAATCAAGAAGGTGTTGAGAATAGTTTAGGAGATCAATTTGAAGATGTGGCTTTTTTAGGGGGGAGTACAAGTACACTTACACCAGAAAGTGTAAATAGGGGAGCTCCAAGTGGTAATATAAGAAATGTATTAAGTGATTCATTAATAGAGAGGAGAGGCCAAGACCAAACTTTAAGTGAAATAAAGGTAGAAACACCTCCAGGTGCTTCAAGGGGTGGCCGATGAGCCAGTATAAATCAAGGTGAGGCTTTAAGAGAAAACAAGGTAGAAATTGGGGTTTTAAGAGAAAACAAAGTAGAAATTGATGAGGTAGTTGGCTCGACTTTTAGTTCGATCCCCTTAGAGGTTGAAGGGATGATGGCTCATGTGTGAAATCAATTTGACATGGTGTTTAACATATTGGC
>NC_009798__P._eydouxi__PZ1
NNNNNNNNNNNNNNNNNNNNNNNNNNNNNNNNNNNNNNNNNNNNNNNNNNNNNNNNNNNNNNNNNNNNNNNNNNNNNNNNNNNNNNNNNNNNNNNNNNNNNNNNNNNNNNNNNNNNNNNNNNNNNNNNNNNNNNNNNNNNNNNNNNNNNNNNNNNNNNNNTTGGTACAAATTTATTTAACTGATACAATTTTTTTACATTAAAAATGACAGCC-GTAGAAATTTTTTTATGCACAATTATAGGTATATCGTTAACAGTGAATTATGGATTTGGTATTGGGTGATATAGTAGCTCTTCTCAAGCCTGGTTAAGGCACCAAATGGGCATAGACGGTACAGATATGGTCCATCCTTGAGCTTATTTTAATTATGTGCGCCAGCATTCTATTGCTCGTAATGTTGGGGTACAAGTGAATCTAGATTCAACTGAAGGACCAAATGATGTTGGGGTACAAGTGAATCAAGAGTCTGAACAGTCTGTGGATGTTGTTTTTATAGAATTGGAAGGGCGAAGGGTCCCCGTAAGGGGGGTGAATCTACATGTTGAGCGGCGTGGTTATTTGGATAATCGGTCTAATCAAGAAGGTGTTGAGAATAGTTTAGGAGATCAATTTGAAGATGTGGCTTTTTTAGGGGGGAGTACAAGTACACTTACACCAGAAAGTGTAAATAGGGGAGCTCCAAGTGGTAATATAAGAAATGTATTAAGTGATTCATTAATAGAGAGGAGAGGCCAAGACCAAACTTTAAGTGAAATAAAGGTAGAAACACCTCCAGGTGCTTCAAGGGGTGGCCGATGAGCCAGTATAAATCAAGGTGAGGCTTTAAGAGAAAACAAGGTAGAAATTGGGGTTTTAAGAGAAAACAAAGTAGAAATTGATGAGNNNNNNNNNNNNNNNNNNNNNNNNNNNNNNNNNNNNNNNNNNNNNNNNNNNNNNNNNNNNNNNNNNNNNNNNNNNNNNNNNNNNNNNNNNNNNNN
>EF526303__P._eydouxi_PZ1
NNNNNNNNNNNNNNNNNNNNNNNNNNNNNNNNNNNNNNNNNNNNNNNNNNNNNNNNNNNNNNNNNNNNNNNNNNNNNNNNNNNNNNNNNNNNNNNNNNNNNNNNNNNNNNNNNNNNNNNNNNNNNNNNNNNNNNNNNNNNNNNNNNNNNNNNNNNNNNNNTTGGTACAAATTTATTTAACTGATACAATTTTTTTACATTAAAAATGACAGCC-GTAGAAATTTTTTTATGCACAATTATAGGTATATCGTTAACAGTGAATTATGGATTTGGTATTGGGTGATATAGTAGCTCTTCTCAAGCCTGGTTAAGGCACCAAATGGGCATAGACGGTACAGATATGGTCCATCCTTGAGCTTATTTTAATTATGTGCGCCAGCATTCTATTGCTCGTAATGTTGGGGTACAAGTGAATCTAGATTCAACTGAAGGACCAAATGATGTTGGGGTACAAGTGAATCAAGAGTCTGAACAGTCTGTGGATGTTGTTTTTATAGAATTGGAAGGGCGAAGGGTCCCCGTAAGGGGGGTGAATCTACATGTTGAGCGGCGTGGTTATTTGGATAATCGGTCTAATCAAGAAGGTGTTGAGAATAGTTTAGGAGATCAATTTGAAGATGTGGCTTTTTTAGGGGGGAGTACAAGTACACTTACACCAGAAAGTGTAAATAGGGGAGCTCCAAGTGGTAATATAAGAAATGTATTAAGTGATTCATTAATAGAGAGGAGAGGCCAAGACCAAACTTTAAGTGAAATAAAGGTAGAAACACCTCCAGGTGCTTCAAGGGGTGGCCGATGAGCCAGTATAAATCAAGGTGAGGCTTTAAGAGAAAACAAGGTAGAAATTGGGGTTTTAAGAGAAAACAAAGTAGAAATTGATGAGNNNNNNNNNNNNNNNNNNNNNNNNNNNNNNNNNNNNNNNNNNNNNNNNNNNNNNNNNNNNNNNNNNNNNNNNNNNNNNNNNNNNNNNNNNNNNNN
>R16_Z1
?????????????????????????????????????????????????????????????????????????????????????????????????????????????????????????????????????????????????????????????????????????????????????????????????????????????????????-???????????????????????????????????????????????????????????????????????????????????????????????????????????????????????????????????????????GAGCTTATTTTAATTATGTGCGCCAGCATTCTATTGCTCGTAATGTTGGGGTACAAGTGAATCTAGATTCAACTGAAGGACCAAATGATGTTGGGGTACAAGTGAATCAAGAGTCTGAACAGTCTGTGGATGTTGTTTTTATAGAATTGGAAGGGCGAAGGGTCCCCGTAAGGGGGGTGAATCTACATGTTGAGCGGCGTGGTTATTTGGATAATCGGTCTAATCAAGAAGGTGTTGAGAATAGTTTAGGAGATCAATTTGAAGATGTGGCTTTTTTAGGGGGGAGTACAAGTACACTTACACCAGAAAGTGTAAATAGGGGAGCTCCAAGTGGTAATATAAGAAATGTATTAAGTGATTCATTAATAGAGAGGAGAGGCCAAGACCAAACTTTAAGTGAAATAAAGGTAGAAACACCTCCAGGTGCTTCAAGGGGTGGCCGATGAGCCAGTATAAATCAAGGTGAGGCTTTAAGAGAAAACAAGGTAGAAATTGGGGTTTTAAGAGAAAACAAAGTAGAAATTGATGAGGTAGTTGGCTCGACTTTTAGTTCGATCCCCTTAGAGGTTGAAGGGATGATGGCTCATGTGTGAAATCAATTTGACATGGTGTTTAACATATTGGC
>P53_Z1
????????????????????????????????????????????????????????????????????????????????????????????????????????????????????????????????????????????????????GTGTTTTGTCTGTTGGTACAAATTTATTTAACTGATACAATTTTTTTACATTAAAAATGACAGCC-GTAGAAATTTTTTTATGCACAATTATAGGTATATCGTTAACAGTGAATTATGGATTTGGTATTGGGTGATATAGTAGCTCTTCTCAAGCCTGGTTAAGGCACCAAATGGGCATAGACGGTACAGATATGGTCCATCCTTGAGCTTATTTTAATTATGTGCGCCAGCATTCTATTGCTCGTAATGTTGGGGTACAAGTGAATCTAGATTCAACTGAAGGACCAAATGATGTTGGGGTACAAGTGAATCA??????????????????????????????????????????????????????????????????????????????????????????????????????????????????????????????????????????????GATCAATTTGAAGATGTGGCTTTTTTAGGGGGGAGTACAAGTACACTTACACCAGAAAGTGTAAATAGGGGAGCTCCAAGTGGTAATATAAGAAATGTATTAAGTGATTCATTAATAGAGAGGAGAGGCCAAGACCAAACTTTAAGTGAAATAAAGGTAGAAACACCTCCAGGTGCTTCAAGGGGTGGCCGATGAGCCAGTATAAATCAAGGTGAGGCTTTAAGAGAAAACAAGGTAGAAATTGGGGTTTTAAGAGAAAACAAAGTAGAAATTGATGAGGTAGTTGGCTCGACTTTTAGTTCGATCCCCTTAGAGGTTGAAGGGATGATGGCTCATGTGTGAAATCAATTTGACATGGTGTTTAACATATTGGC
>NC_009798_Z1 Pocillopora eydouxi mitochondrion, complete genome
TTTGGGGATTCGTTTAGCAGCAAATCTTTCTGCCGGGCATCTTTTATTTGCAATTTTGGCAGGATTTGGTCTGGTTTTTAAATTTGCAATGTTTATAATGGTGTTTATTACGCTATTAGAGGTGGCAGTTGCAATAATCCAGGCCTATGTGTTTTGTCTGTTGGTACAAATTTATTTAACTGATACAATTTTTTTACATTAAAAATGACAGCC-GTAGAAATTTTTTTATGCACAATTATAGGTATATCGTTAACAGTGAATTATGGATTTGGTATTGGGTGATATAGTAGCTCTTCTCAAGCCTGGTTAAGGCACCAAATGGGCATAGACGGTACAGATATGGTCCATCCTTGAGCTTATTTTAATTATGTGCGCCAGCATTCTATTGCTCGTAATGTTGGGGTACAAGTGAATCTAGATTCAACTGAAGGACCAAATGATGTTGGGGTACAAGTGAATCAAGAGTCTGAACAGTCTGTGGATGTTGTTTTTATAGAATTGGAAGGGCGAAGGGTCCCCGTAAGGGGGGTGAATCTACATGTTGAGCGGCGTGGTTATTTGGATAATCGGTCTAATCAAGAAGGTGTTGAGAATAGTTTAGGAGATCAATTTGAAGATGTGGCTTTTTTAGGGGGGAGTACAAGTACACTTACACCAGAAAGTGTAAATAGGGGAGCTCCAAGTGGTAATATAAGAAATGTATTAAGTGATTCATTAATAGAGAGGAGAGGCCAAGACCAAACTTTAAGTGAAATAAAGGTAGAAACACCTCCAGGTGCTTCAAGGGGTGGCCGATGAGCCAGTATAAATCAAGGTGAGGCTTTAAGAGAAAACAAGGTAGAAATTGGGGTTTTAAGAGAAAACAAAGTAGAAATTGATGAGGTAGTTGGCTCGACTTTTAGTTCGATCCCCTTAGAGGTTGAAGGGATGATGGCTCATGTGTGAAATCAATTTGACATGGTGTTTAACATATTGGC
